# Supplementary material for: Alpha-L-Fucosidase Has Diagnostic Value in Prostate Cancer With “Gray-Zone PSA” and Inhibits Cancer Progression via Regulating Glycosylation
Source: Front Oncol. 2021 Nov 22;11:742354. doi: 10.3389/fonc.2021.742354 (PMC8645591; doi:10.3389/fonc.2021.742354)
Supplement: Supplementary file 1 [file Table_1.xlsx]

## Sheet: Sheet1
Gene: FUCA1 Ensembl:ENSG00000179163; FUCA2 Ensembl: ENSG00000001036
Ensembl	TCGA-2A-A8VO-01A-11R-A37L-07	TCGA-EJ-A65G-01A-21R-A29R-07	TCGA-YL-A8SR-01B-11R-A37L-07	TCGA-QU-A6IL-01A-11R-A31N-07	TCGA-ZG-A9LS-01A-12R-A41O-07	TCGA-G9-6496-11A-01R-1789-07	TCGA-G9-6329-01A-13R-1965-07	TCGA-KK-A7AY-01A-11R-A33R-07	TCGA-CH-5762-01A-11R-1580-07	TCGA-KK-A7AU-01A-11R-A32O-07	TCGA-G9-6363-11A-01R-1789-07	TCGA-YL-A9WI-01A-11R-A37L-07	TCGA-XK-AAJT-01A-11R-A41O-07	TCGA-EJ-A6RC-01A-11R-A32O-07	TCGA-EJ-7784-01A-11R-2118-07	TCGA-FC-7961-01A-11R-A29R-07	TCGA-EJ-A7NN-01A-11R-A33R-07	TCGA-EJ-5506-01A-01R-1580-07	TCGA-EJ-7218-01B-11R-A32O-07	TCGA-Y6-A8TL-01A-21R-A37L-07	TCGA-VN-A88K-01A-11R-A352-07	TCGA-EJ-A65D-01A-11R-A30B-07	TCGA-HC-7748-01A-11R-2118-07	TCGA-2A-AAYU-01A-11R-A41O-07	TCGA-2A-A8W1-01A-11R-A37L-07	TCGA-FC-A4JI-01A-11R-A250-07	TCGA-VN-A88O-01A-11R-A352-07	TCGA-HC-A6HY-01A-11R-A31N-07	TCGA-KC-A4BR-01A-32R-A32Y-07	TCGA-YL-A9WJ-01A-11R-A37L-07	TCGA-HC-7211-11A-01R-2118-07	TCGA-VN-A88N-01A-11R-A36G-07	TCGA-HC-8261-01A-11R-2263-07	TCGA-CH-5761-11A-01R-1580-07	TCGA-J4-A67M-01A-11R-A30B-07	TCGA-EJ-7115-11A-01R-2118-07	TCGA-FC-A6HD-01A-11R-A31N-07	TCGA-HC-A6AO-01A-11R-A30B-07	TCGA-CH-5739-01A-11R-1580-07	TCGA-G9-6379-01A-11R-A31N-07	TCGA-G9-6343-01A-21R-1965-07	TCGA-HC-8216-01A-11R-A29R-07	TCGA-YL-A8SB-01A-31R-A37L-07	TCGA-J4-AAU2-01A-11R-A41O-07	TCGA-J9-A8CL-01A-11R-A352-07	TCGA-KK-A8I4-01A-11R-A36G-07	TCGA-V1-A9OA-01A-11R-A41O-07	TCGA-KK-A8IF-01A-11R-A36G-07	TCGA-KK-A7B1-01A-11R-A32O-07
ENSG00000179163	67.7176	79.537	43.0326	26.232	38.7295	44.6986	42.863	57.1376	40.993	47.9847	49.1464	37.0739	39.5264	50.6246	33.9449	35.763	65.465	50.4699	74.2228	48.0629	40.2165	30.7589	54.2383	58.9628	24.0411	21.1972	39.7756	53.1729	32.1697	56.293	64.1826	89.6439	58.311	60.2037	49.3828	70.4363	40.5062	33.5995	36.9405	50.2693	55.3564	51.7998	43.0454	57.4696	47.0839	26.0029	24.0237	20.0988	39.8046
ENSG00000001036	28.0401	22.1267	27.2889	18.0182	19.1972	17.448	22.2473	33.2863	18.7783	14.9631	29.8735	45.4953	18.4155	22.6009	15.8292	27.5153	18.5379	18.9364	35.7014	30.6485	23.2477	25.9022	23.5036	26.2628	17.9185	22.2426	16.1525	26.1949	16.3564	24.0583	25.8097	19.04	28.4042	15.2868	20.6872	22.3314	19.7665	29.2031	24.2774	23.3359	18.8752	26.8506	15.278	20.7815	17.2628	15.877	23.4584	30.0386	25.1703
[truncated: 502 more columns]
