# Supplementary material for: Alpha-L-Fucosidase Has Diagnostic Value in Prostate Cancer With “Gray-Zone PSA” and Inhibits Cancer Progression via Regulating Glycosylation
Source: Front Oncol. 2021 Nov 22;11:742354. doi: 10.3389/fonc.2021.742354 (PMC8645591; doi:10.3389/fonc.2021.742354)
Supplement: Supplementary file 2 [file Table_2.xlsx]

## Sheet: Sheet 1
RNAseq sample number	status	sample	admin.batch_number	admin.bcr	admin.day_of_dcc_upload	admin.disease_code	admin.file_uuid	admin.month_of_dcc_upload	admin.project_code	admin.year_of_dcc_upload	bcr_patient_barcode	bcr_patient_uuid	biochemical_recurrence	bone_scan_results	day_of_form_completion	days_to_birth	days_to_bone_scan_performed	days_to_death	days_to_diagnostic_computed_tomography_performed	days_to_diagnostic_mri_performed	days_to_first_biochemical_recurrence	days_to_initial_pathologic_diagnosis	days_to_last_followup	diagnostic_ct_abd_pelvis_performed	diagnostic_ct_abd_pelvis_results.diagnostic_ct_abd_pelvis_result	diagnostic_mri_performed	diagnostic_mri_results.diagnostic_mri_result	drug.bcr_drug_barcode	drug.bcr_drug_uuid	drug.clinical_trail_drug_classification	drug.day_of_form_completion	drug.days_to_drug_therapy_end	drug.days_to_drug_therapy_start	drug.drug_name	drug.measure_of_response	drug.month_of_form_completion	drug.number_cycles	drug.prescribed_dose	drug.prescribed_dose_units	drug.regimen_indication	drug.regimen_indication_notes	drug.regimen_number	drug.route_of_administrations.route_of_administration	drug.therapy_ongoing	drug.therapy_types.therapy_type	drug.therapy_types.therapy_type_notes	drug.total_dose	drug.total_dose_units	drug.tx_on_clinical_trial
TCGA-2A-A8VL-01A-21R-A37L-07	Tumor	TCGA-2A-A8VL	389.51.0	Nationwide Children's Hospital	22	PRAD	7E2ED8FD-7842-4722-A070-37896CF6ABD5	12	TCGA	2016	TCGA-2A-A8VL	49197847-CC83-4CE1-8397-D09CEA4C4928	NO	Normal (no evidence of prostate cancer) [cM0]	29	-18658	21		Not Available	Not Available	Not Available	0	621	NO	Not Available	NO	Not Available
TCGA-2A-A8VO-01A-11R-A37L-07	Tumor	TCGA-2A-A8VO	389.51.0	Nationwide Children's Hospital	22	PRAD	13F0E1EF-4F73-442C-A662-9143555CBE82	12	TCGA	2016	TCGA-2A-A8VO	91C0D161-2B59-4B7A-8C19-6D26DEA31849	NO	Normal (no evidence of prostate cancer) [cM0]	30	-20958	22		11	84	Not Available	0	1332	YES	No Evidence of Extraprostatic Extension	YES	Extraprostatic Extension Localized (e.g. seminal vesicles)
TCGA-2A-A8VT-01A-11R-A37L-07	Tumor	TCGA-2A-A8VT	389.51.0	Nationwide Children's Hospital	22	PRAD	89B056B9-2922-4AB0-A282-83A2D28DEE09	12	TCGA	2016	TCGA-2A-A8VT	931B549F-B9F2-4E8D-83ED-FF663671883C	NO	Normal (no evidence of prostate cancer) [cM0]	29	-17365	4		-2	4	Not Available	0	995	YES	No Evidence of Extraprostatic Extension	YES	No Evidence of Extraprostatic Extension	TCGA-2A-A8VT-D64628	9804256C-57A6-4DD3-9AAA-5E51F57DAA41	Not Available	4	1086	85	Lupron	Stable Disease	12	Not Available	Not Available	Not Available	Not Available	Not Applicable	Not Available	Not Available	NO	Hormone Therapy	Not Available	Not Available	Not Available	NO
TCGA-2A-A8VV-01A-11R-A37L-07	Tumor	TCGA-2A-A8VV	389.51.0	Nationwide Children's Hospital	22	PRAD	456E0D8B-3028-41AC-B751-075FA99E7A91	12	TCGA	2016	TCGA-2A-A8VV	75A7AFB5-66D5-47E3-8A8A-3E3A1E749A96	NO	Equivocal	29	-19065	167		29	204	Not Available	0	671	YES	No Evidence of Extraprostatic Extension	YES	No Evidence of Extraprostatic Extension
TCGA-2A-A8VX-01A-11R-A37L-07	Tumor	TCGA-2A-A8VX	389.51.0	Nationwide Children's Hospital	22	PRAD	04172A7C-2055-4D30-A222-7DBF32487EB6	12	TCGA	2016	TCGA-2A-A8VX	942F1788-D977-4AC0-A177-659F9D4CD077	NO	Normal (no evidence of prostate cancer) [cM0]	29	-25904	32		32	89	Not Available	0	1033	YES	Extraprostatic Extension Localized (e.g. seminal vesicles)	YES	Extraprostatic Extension Localized (e.g. seminal vesicles)
TCGA-2A-A8W1-01A-11R-A37L-07	Tumor	TCGA-2A-A8W1	389.51.0	Nationwide Children's Hospital	22	PRAD	FA6BCFE6-BB77-4097-B610-AF2F2494EAB8	12	TCGA	2016	TCGA-2A-A8W1	F5319FD5-BEAE-4CA8-8F42-45FCA5E6A2D2	NO	Normal (no evidence of prostate cancer) [cM0]	29	-19964	27		Not Available	Not Available	Not Available	0	112	NO	Not Available	NO	Not Available
TCGA-2A-A8W3-01A-11R-A37L-07	Tumor	TCGA-2A-A8W3	389.51.0	Nationwide Children's Hospital	22	PRAD	9C2D1395-B78A-4290-91AA-0C6887C0172E	12	TCGA	2016	TCGA-2A-A8W3	5A790086-4887-4D2B-9C28-0FDD5DD1F1FB	YES	Normal (no evidence of prostate cancer) [cM0]	29	-25557	13		13	-14	198	0	771	YES	No Evidence of Extraprostatic Extension	YES	No Evidence of Extraprostatic Extension
TCGA-2A-AAYF-01A-11R-A41O-07	Tumor	TCGA-2A-AAYF	429.43.0	Nationwide Children's Hospital	22	PRAD	E7A83F64-D527-4BC2-ABF7-9435FFE54E3E	12	TCGA	2016	TCGA-2A-AAYF	490E84ED-3C02-4593-990E-ADE5C109DF44	NO	Not Available	7	-20866	Not Available		Not Available	186	Not Available	0	972	NO	Not Available	YES	Extraprostatic Extension Localized (e.g. seminal vesicles)
TCGA-2A-AAYO-01A-11R-A41O-07	Tumor	TCGA-2A-AAYO	429.43.0	Nationwide Children's Hospital	22	PRAD	0581FFE4-B58F-4219-82A0-7A34D573E254	12	TCGA	2016	TCGA-2A-AAYO	8C0D361F-EAAB-4768-90F2-B7A610E2BBB1	NO	Not Available	7	-21183	Not Available		Not Available	180	Not Available	0	922	NO	Not Available	YES	No Evidence of Extraprostatic Extension
TCGA-2A-AAYU-01A-11R-A41O-07	Tumor	TCGA-2A-AAYU	429.43.0	Nationwide Children's Hospital	22	PRAD	6509FB0F-B2DD-414A-A3AB-1E448422D27B	12	TCGA	2016	TCGA-2A-AAYU	AA1A3A43-2F9C-456C-BA74-81C29B9801CB	NO	Not Available	7	-20582	Not Available		Not Available	52	Not Available	0	615	NO	Not Available	YES	Extraprostatic Extension Localized (e.g. seminal vesicles)
TCGA-4L-AA1F-01A-11R-A41O-07	Tumor	TCGA-4L-AA1F	429.43.0	Nationwide Children's Hospital	22	PRAD	92B5D7DB-2B0F-452C-ACE5-0C1D7D009D46	12	TCGA	2016	TCGA-4L-AA1F	47ABCD03-C6FF-4777-AC26-F880474092FF	NO	Abnormal (not related to prostate cancer)	14	-23665	0		4	5	Not Available	0	350	YES	Extraprostatic Extension Localized (e.g. seminal vesicles)	YES	Extraprostatic Extension Localized (e.g. seminal vesicles)	TCGA-4L-AA1F-D67927	00CA7115-7773-4773-9AC4-FFCCD1CCF33B	Not Available	12	Not Available	15	Zoladex	Not Applicable	11	Not Available	Not Available	Not Available	Not Available	Not Applicable	Not Available	Not Available	YES	Hormone Therapy	Not Available	Not Available	Not Available	NO
TCGA-CH-5737-01A-11R-1580-07	Tumor	TCGA-CH-5737	91.78.0	Nationwide Children's Hospital	22	PRAD	0FE3727F-29E5-4498-B028-DF7525AB8259	12	TCGA	2016	TCGA-CH-5737	4f9f1fce-d96e-407b-a873-56129985aece	NO	Normal (no evidence of prostate cancer) [cM0]	16	-26753	91		91	91	Not Available	0	91	YES	No Evidence of Extraprostatic Extension	YES	No Evidence of Extraprostatic Extension
TCGA-CH-5738-01A-11R-1580-07	Tumor	TCGA-CH-5738	91.78.0	Nationwide Children's Hospital	22	PRAD	A8CEBDF0-643F-428E-8B0D-996D15FAD25D	12	TCGA	2016	TCGA-CH-5738	5828401b-0901-4a73-9d0c-1e85d3431475	NO	Not Available	16	-26329	Not Available		Not Available	Not Available	Not Available	0	212	NO	Not Available	NO	Not Available
TCGA-CH-5739-01A-11R-1580-07	Tumor	TCGA-CH-5739	91.78.0	Nationwide Children's Hospital	22	PRAD	6C4F20AE-407F-489E-8680-5E46643FB777	12	TCGA	2016	TCGA-CH-5739	79601d90-b198-4b94-b60f-4cff329c7a10	NO	Not Available	16	-23953	Not Available		Not Available	Not Available	Not Available	0	671	NO	Not Available	NO	Not Available
TCGA-CH-5740-01A-11R-1580-07	Tumor	TCGA-CH-5740	91.78.0	Nationwide Children's Hospital	22	PRAD	60A1E979-CE4C-4FB0-9254-00C5873B09FC	12	TCGA	2016	TCGA-CH-5740	cd113dc4-915a-47d2-bce0-9dba915a9d29	NO	Normal (no evidence of prostate cancer) [cM0]	21	-20880	31		Not Available	31	Not Available	0	31	NO	Not Available	YES	No Evidence of Extraprostatic Extension
TCGA-CH-5741-01A-11R-1580-07	Tumor	TCGA-CH-5741	91.78.0	Nationwide Children's Hospital	22	PRAD	4DA4B1F8-9C51-44B8-B02F-98656B2F020C	12	TCGA	2016	TCGA-CH-5741	b3bf57d4-e31a-4740-b438-fa826fb79550	NO	Normal (no evidence of prostate cancer) [cM0]	16	-20759	30		30	Not Available	Not Available	0	395	YES	No Evidence of Extraprostatic Extension	NO	Not Available	TCGA-CH-5741-D37729	614689F1-AD81-4EDE-A7ED-BEC1E836A7DC	Not Available	6	334	61	Leuprorelin	Complete Response	12	Not Available	Not Available	Not Available	Not Available	Not Applicable	Not Available	Not Available	NO	Hormone Therapy	Not Available	Not Available	Not Available	NO
TCGA-CH-5743-01A-21R-1580-07	Tumor	TCGA-CH-5743	91.78.0	Nationwide Children's Hospital	22	PRAD	4633F6B7-27ED-435E-ABFC-608D0091A2CA	12	TCGA	2016	TCGA-CH-5743	2dee4bd8-b00e-4f8a-bfea-5d8d1a068202	NO	Normal (no evidence of prostate cancer) [cM0]	16	-24321	29		29	Not Available	Not Available	0	425	YES	No Evidence of Extraprostatic Extension	NO	Not Available
TCGA-CH-5744-01A-11R-1580-07	Tumor	TCGA-CH-5744	91.78.0	Nationwide Children's Hospital	22	PRAD	7B247DEF-FF0F-4209-A133-977C0203AC96	12	TCGA	2016	TCGA-CH-5744	4e76de8e-cb0d-4b83-8ab4-53bc67a7a9d3	NO	Normal (no evidence of prostate cancer) [cM0]	16	-23621	60		60	Not Available	Not Available	0	60	YES	No Evidence of Extraprostatic Extension	NO	Not Available
TCGA-CH-5745-01A-11R-1580-07	Tumor	TCGA-CH-5745	91.78.0	Nationwide Children's Hospital	22	PRAD	B5EADF40-6F5D-4B30-80CF-2775BC3FDD4B	12	TCGA	2016	TCGA-CH-5745	ac67d0df-7dc0-4a1a-8b47-beec9b94de86	NO	Normal (no evidence of prostate cancer) [cM0]	16	-24837	91		Not Available	Not Available	Not Available	0	91	NO	Not Available	NO	Not Available
TCGA-CH-5746-01A-11R-1580-07	Tumor	TCGA-CH-5746	91.78.0	Nationwide Children's Hospital	22	PRAD	7A49E2D9-0EE0-43AD-A0CA-838F02D536E9	12	TCGA	2016	TCGA-CH-5746	618272c0-c2ed-4bfb-bb4b-404f0987f822	NO	Normal (no evidence of prostate cancer) [cM0]	16	-20941	59		59	Not Available	Not Available	0	731	YES	No Evidence of Extraprostatic Extension	NO	Not Available
TCGA-CH-5748-01A-11R-1580-07	Tumor	TCGA-CH-5748	91.78.0	Nationwide Children's Hospital	22	PRAD	353E756A-54D5-4ADC-BD4C-F66EBB2F4E92	12	TCGA	2016	TCGA-CH-5748	0af98331-9305-41e9-af55-30390016d65e	Not Available	Not Available	21	-23649	Not Available		Not Available	Not Available	Not Available	0	31	NO	Not Available	NO	Not Available
TCGA-CH-5750-01A-11R-1580-07	Tumor	TCGA-CH-5750	91.78.0	Nationwide Children's Hospital	22	PRAD	CAE0D4A3-44DE-4C6C-8AEE-56CB225D98B2	12	TCGA	2016	TCGA-CH-5750	dc40cf49-b208-4f59-b5f0-cfbdd02970b2	NO	Normal (no evidence of prostate cancer) [cM0]	16	-26389	31		31	Not Available	Not Available	0	396	YES	No Evidence of Extraprostatic Extension	NO	Not Available
TCGA-CH-5751-01A-11R-1580-07	Tumor	TCGA-CH-5751	91.78.0	Nationwide Children's Hospital	22	PRAD	C877133B-25FA-4BC1-8244-4C533FFEC1C5	12	TCGA	2016	TCGA-CH-5751	721e76d0-4b1d-4e78-adb8-1344b8030062	NO	Equivocal	16	-24957	92		92	92	Not Available	0	1065	YES	Equivocal	YES	Equivocal	TCGA-CH-5751-D37727;TCGA-CH-5751-D37730;TCGA-CH-5751-D37731	7C511DDA-B637-4FC2-B97F-E300227673B3;96ED97DC-8704-4EE2-A453-C2836B029E24;F97A29DB-3655-45F0-AFD3-E4CFBC126F63	n/a;n/a;n/a	6;6;6	Not Available;Not Available;Not Available	122;122;245	Bicalutamide;Leuprorelin;Zoledronic acid	Not Applicable;Not Applicable;Not Applicable	12;12;12	Not Available;Not Available;Not Available	Not Available;Not Available;Not Available	Not Available;Not Available;Not Available	Not Available;Not Available;Not Available	Not Applicable;Not Applicable;Not Applicable	Not Available;Not Available;Not Available	Not Available;Not Available;Not Available	YES;YES;YES	Hormone Therapy;Hormone Therapy;Ancillary	Not Available;Not Available;Not Available	Not Available;Not Available;Not Available	Not Available;Not Available;Not Available	NO;NO;NO
TCGA-CH-5752-01A-11R-1580-07	Tumor	TCGA-CH-5752	91.78.0	Nationwide Children's Hospital	22	PRAD	F926AF4E-078C-47BE-B164-FDAEB75FA5A4	12	TCGA	2016	TCGA-CH-5752	d8f56d75-51ab-4a86-a502-c86e1dcd1eff	NO	Normal (no evidence of prostate cancer) [cM0]	16	-24290	30		30	Not Available	Not Available	0	943	YES	No Evidence of Extraprostatic Extension	NO	Not Available	TCGA-CH-5752-D37732	69D28B65-0490-48ED-8428-097F98AD9B75	n/a	6	Not Available	578	Leuprorelin	Not Applicable	12	Not Available	Not Available	Not Available	Not Available	Not Applicable	Not Available	Not Available	YES	Hormone Therapy	Not Available	Not Available	Not Available	NO
TCGA-CH-5753-01A-11R-1580-07	Tumor	TCGA-CH-5753	91.78.0	Nationwide Children's Hospital	22	PRAD	FEB4DFE7-01C0-4E2D-8637-3E2E182C0DA1	12	TCGA	2016	TCGA-CH-5753	928c48a0-68ee-4e28-ae83-9832e52850ca	NO	Normal (no evidence of prostate cancer) [cM0]	21	-25780	31		31	Not Available	Not Available	0	31	YES	No Evidence of Extraprostatic Extension	NO	Not Available
TCGA-CH-5754-01A-11R-1580-07	Tumor	TCGA-CH-5754	91.78.0	Nationwide Children's Hospital	22	PRAD	3149A4D9-127F-497E-900C-E90EDB912804	12	TCGA	2016	TCGA-CH-5754	0aad0abd-750a-400d-a34f-491da996d46c	NO	Normal (no evidence of prostate cancer) [cM0]	21	-23803	62		62	Not Available	Not Available	0	62	YES	No Evidence of Extraprostatic Extension	NO	Not Available
TCGA-CH-5761-01A-11R-1580-07	Tumor	TCGA-CH-5761	91.78.0	Nationwide Children's Hospital	22	PRAD	970B70BC-052F-4986-B3CA-AEB24FFB3893	12	TCGA	2016	TCGA-CH-5761	854a481b-71a2-4f23-80aa-e91e9f4069b1	NO	Normal (no evidence of prostate cancer) [cM0]	16	-22433	28		28	28	Not Available	0	28	YES	Equivocal	YES	Equivocal
TCGA-CH-5761-11A-01R-1580-07	Normal	TCGA-CH-5761	91.78.0	Nationwide Children's Hospital	22	PRAD	970B70BC-052F-4986-B3CA-AEB24FFB3893	12	TCGA	2016	TCGA-CH-5761	854a481b-71a2-4f23-80aa-e91e9f4069b1	NO	Normal (no evidence of prostate cancer) [cM0]	16	-22433	28		28	28	Not Available	0	28	YES	Equivocal	YES	Equivocal
TCGA-CH-5762-01A-11R-1580-07	Tumor	TCGA-CH-5762	91.78.0	Nationwide Children's Hospital	22	PRAD	5D306570-B39B-43A0-985D-DBE73B9EC095	12	TCGA	2016	TCGA-CH-5762	d4ffafdc-ee83-43df-aa3b-7326503c6438	NO	Normal (no evidence of prostate cancer) [cM0]	16	-22068	92		92	Not Available	Not Available	0	1339	YES	No Evidence of Extraprostatic Extension	NO	Not Available
TCGA-CH-5763-01A-11R-1580-07	Tumor	TCGA-CH-5763	91.78.0	Nationwide Children's Hospital	22	PRAD	C39F0889-6590-4F8B-B741-506D1689CD49	12	TCGA	2016	TCGA-CH-5763	18e79a01-07a2-4cd5-b700-71d41724e041	NO	Normal (no evidence of prostate cancer) [cM0]	16	-24380	0		0	Not Available	Not Available	0	365	YES	No Evidence of Extraprostatic Extension	NO	Not Available
TCGA-CH-5764-01A-21R-1580-07	Tumor	TCGA-CH-5764	91.78.0	Nationwide Children's Hospital	22	PRAD	74160F0D-C476-4AB9-9CF9-72821ED1A18D	12	TCGA	2016	TCGA-CH-5764	ed73f136-42e8-4100-b432-d10370d07e8b	NO	Normal (no evidence of prostate cancer) [cM0]	16	-24257	31		31	Not Available	Not Available	0	31	YES	No Evidence of Extraprostatic Extension	NO	Not Available
TCGA-CH-5765-01A-11R-1580-07	Tumor	TCGA-CH-5765	91.78.0	Nationwide Children's Hospital	22	PRAD	B39AC952-235B-48E6-9F58-10B0A317F7FC	12	TCGA	2016	TCGA-CH-5765	716eb429-d7af-4d4f-bd8d-afcff1a323ee	NO	Normal (no evidence of prostate cancer) [cM0]	16	-20364	31		31	Not Available	Not Available	0	700	YES	No Evidence of Extraprostatic Extension	NO	Not Available
TCGA-CH-5766-01A-11R-1580-07	Tumor	TCGA-CH-5766	91.78.0	Nationwide Children's Hospital	22	PRAD	990F4717-1DD9-42E3-9C0E-53582306CD04	12	TCGA	2016	TCGA-CH-5766	a5c77ab6-6e98-4a3d-81c8-f3d5fabd31d2	NO	Normal (no evidence of prostate cancer) [cM0]	16	-20392	31		31	Not Available	Not Available	0	31	YES	No Evidence of Extraprostatic Extension	NO	Not Available
TCGA-CH-5767-01A-11R-1789-07	Tumor	TCGA-CH-5767	108.76.0	Nationwide Children's Hospital	22	PRAD	62B44FD0-AC8C-4A20-ACF3-D610C83155C8	12	TCGA	2016	TCGA-CH-5767	8dc53431-44ab-485e-b4e6-c3d06509506d	NO	Not Available	16	-24287	Not Available		Not Available	Not Available	Not Available	0	458	NO	Not Available	NO	Not Available
TCGA-CH-5767-11B-01R-1789-07	Normal	TCGA-CH-5767	108.76.0	Nationwide Children's Hospital	22	PRAD	62B44FD0-AC8C-4A20-ACF3-D610C83155C8	12	TCGA	2016	TCGA-CH-5767	8dc53431-44ab-485e-b4e6-c3d06509506d	NO	Not Available	16	-24287	Not Available		Not Available	Not Available	Not Available	0	458	NO	Not Available	NO	Not Available
TCGA-CH-5768-01A-11R-1580-07	Tumor	TCGA-CH-5768	91.78.0	Nationwide Children's Hospital	22	PRAD	7874749D-16DE-4D1E-8E52-F734E4B4EA97	12	TCGA	2016	TCGA-CH-5768	f6c61a22-a711-416d-9e65-6a1b957e5b2e	NO	Normal (no evidence of prostate cancer) [cM0]	16	-26480	30		30	Not Available	Not Available	0	731	YES	No Evidence of Extraprostatic Extension	NO	Not Available
TCGA-CH-5768-11A-01R-1580-07	Normal	TCGA-CH-5768	91.78.0	Nationwide Children's Hospital	22	PRAD	7874749D-16DE-4D1E-8E52-F734E4B4EA97	12	TCGA	2016	TCGA-CH-5768	f6c61a22-a711-416d-9e65-6a1b957e5b2e	NO	Normal (no evidence of prostate cancer) [cM0]	16	-26480	30		30	Not Available	Not Available	0	731	YES	No Evidence of Extraprostatic Extension	NO	Not Available
TCGA-CH-5769-01A-11R-1580-07	Tumor	TCGA-CH-5769	91.78.0	Nationwide Children's Hospital	22	PRAD	97F1CB56-E9EE-4499-A207-9E542C1BD7B7	12	TCGA	2016	TCGA-CH-5769	a7b76662-8380-4f35-9307-99c0acacb904	NO	Normal (no evidence of prostate cancer) [cM0]	16	-17807	62		62	Not Available	Not Available	0	62	YES	No Evidence of Extraprostatic Extension	NO	Not Available
TCGA-CH-5769-11A-01R-1580-07	Normal	TCGA-CH-5769	91.78.0	Nationwide Children's Hospital	22	PRAD	97F1CB56-E9EE-4499-A207-9E542C1BD7B7	12	TCGA	2016	TCGA-CH-5769	a7b76662-8380-4f35-9307-99c0acacb904	NO	Normal (no evidence of prostate cancer) [cM0]	16	-17807	62		62	Not Available	Not Available	0	62	YES	No Evidence of Extraprostatic Extension	NO	Not Available
TCGA-CH-5771-01A-21R-1580-07	Tumor	TCGA-CH-5771	91.78.0	Nationwide Children's Hospital	22	PRAD	4F6C0DEF-4EDD-40A7-AFE1-E1CAC21FB4E5	12	TCGA	2016	TCGA-CH-5771	3acd8328-76f7-4f43-9660-394b95748c3d	NO	Normal (no evidence of prostate cancer) [cM0]	16	-23101	31		31	Not Available	Not Available	0	396	YES	No Evidence of Extraprostatic Extension	NO	Not Available
TCGA-CH-5772-01A-11R-1580-07	Tumor	TCGA-CH-5772	91.78.0	Nationwide Children's Hospital	22	PRAD	7FCC5752-87BC-4952-BCD4-19120631B1AB	12	TCGA	2016	TCGA-CH-5772	ecf9f8be-7830-4626-8617-694c68ef4074	NO	Normal (no evidence of prostate cancer) [cM0]	16	-23194	90		90	90	Not Available	0	486	YES	No Evidence of Extraprostatic Extension	YES	No Evidence of Extraprostatic Extension
TCGA-CH-5788-01A-11R-1580-07	Tumor	TCGA-CH-5788	91.78.0	Nationwide Children's Hospital	22	PRAD	4263829F-B11F-4533-BD2D-FB89EA98DD60	12	TCGA	2016	TCGA-CH-5788	c039014f-821c-43d6-9d3c-914f9c8d98fa	YES	Normal (no evidence of prostate cancer) [cM0]	16	-25233	31		31	Not Available	786	0	821	YES	No Evidence of Extraprostatic Extension	NO	Not Available	TCGA-CH-5788-D37733;TCGA-CH-5788-D37734	1CA58FB7-31C3-4297-82C6-97F2235F8F8D;E18EFBDB-202F-41B1-8C33-30DF5FB17CD7	n/a;n/a	6;6	396;Not Available	151;609	Triptorelin;Leuprorelin	Clinical Progressive Disease;Not Applicable	12;12	Not Available;Not Available	Not Available;Not Available	Not Available;Not Available	Not Available;Not Available	Not Applicable;Not Applicable	Not Available;Not Available	Not Available;Not Available	NO;YES	Hormone Therapy;Hormone Therapy	Not Available;Not Available	Not Available;Not Available	Not Available;Not Available	NO;NO
TCGA-CH-5789-01A-11R-1580-07	Tumor	TCGA-CH-5789	91.78.0	Nationwide Children's Hospital	22	PRAD	73BC99B1-4B49-4F8F-8E97-590C56DA0158	12	TCGA	2016	TCGA-CH-5789	be5411dc-3caa-4b25-9b94-ce463e8e52b4	NO	Not Available	16	-22494	Not Available		61	Not Available	Not Available	0	304	YES	No Evidence of Extraprostatic Extension	Not Available	Not Available
TCGA-CH-5790-01A-11R-1580-07	Tumor	TCGA-CH-5790	91.78.0	Nationwide Children's Hospital	22	PRAD	8A7E2CE1-5359-4092-8559-AC56474B6917	12	TCGA	2016	TCGA-CH-5790	2b5ef82d-e137-43f6-bfef-b202f20ee187	NO	Not Available	16	-23529	Not Available		Not Available	Not Available	Not Available	0	974	NO	Not Available	NO	Not Available
TCGA-CH-5791-01A-11R-1580-07	Tumor	TCGA-CH-5791	91.78.0	Nationwide Children's Hospital	22	PRAD	A0068380-2987-4F2F-985D-45BD1E0732C3	12	TCGA	2016	TCGA-CH-5791	829bed0c-c40d-44fd-aee8-6c7589db60f9	NO	Normal (no evidence of prostate cancer) [cM0]	16	-26390	61		Not Available	Not Available	Not Available	0	1004	NO	Not Available	NO	Not Available
TCGA-CH-5792-01A-11R-1580-07	Tumor	TCGA-CH-5792	91.78.0	Nationwide Children's Hospital	22	PRAD	EC5ACBD9-1110-4898-83C3-E10317ED9F15	12	TCGA	2016	TCGA-CH-5792	8a5f2d7f-835c-4726-b238-f82d6a7f25bd	NO	Normal (no evidence of prostate cancer) [cM0]	21	-21002	91		Not Available	Not Available	Not Available	0	91	NO	Not Available	NO	Not Available
TCGA-CH-5794-01A-11R-1580-07	Tumor	TCGA-CH-5794	91.78.0	Nationwide Children's Hospital	22	PRAD	A4E4B3C9-1622-49EA-B7E3-4F5AF0B0CC9E	12	TCGA	2016	TCGA-CH-5794	a80d3ee7-60dd-49bb-b049-9335afc035f5	NO	Normal (no evidence of prostate cancer) [cM0]	16	-23924	62		62	Not Available	Not Available	0	882	YES	No Evidence of Extraprostatic Extension	NO	Not Available
TCGA-EJ-5494-01A-01R-1580-07	Tumor	TCGA-EJ-5494	91.78.0	Nationwide Children's Hospital	22	PRAD	2CF48C9F-C247-47F1-9553-E40D538FF87A	12	TCGA	2016	TCGA-EJ-5494	e27c50e2-2a41-4f8c-9ef8-2bc51fb0c23e	NO	Not Available	29	-18596	Not Available		Not Available	Not Available	Not Available	0	378	Not Available	Not Available	Not Available	Not Available
TCGA-EJ-5495-01A-01R-1580-07	Tumor	TCGA-EJ-5495	91.78.0	Nationwide Children's Hospital	22	PRAD	793C267C-7319-405C-B81E-C2672D7FFC7F	12	TCGA	2016	TCGA-EJ-5495	962dd3d5-8501-4658-8cb9-2424b476124c	NO	Normal (no evidence of prostate cancer) [cM0]	29	-24904	26		Not Available	Not Available	Not Available	0	606	NO	Not Available	NO	Not Available
TCGA-EJ-5496-01A-01R-1580-07	Tumor	TCGA-EJ-5496	91.78.0	Nationwide Children's Hospital	22	PRAD	AC08AF68-E22C-4DE9-8DAA-A717D1DE4DD4	12	TCGA	2016	TCGA-EJ-5496	6755c231-355f-4cc3-85f1-6306c7f5d44b	NO	Normal (no evidence of prostate cancer) [cM0]	30	-21897	15		15	Not Available	Not Available	0	595	YES	No Evidence of Extraprostatic Extension	NO	Not Available
TCGA-EJ-5497-01A-02R-1580-07	Tumor	TCGA-EJ-5497	91.78.0	Nationwide Children's Hospital	22	PRAD	F525BF7C-A40B-4ECE-9F9F-9E64B34BFDDC	12	TCGA	2016	TCGA-EJ-5497	dee02265-d8dd-4379-ae08-72d72b03a570	NO	Not Available	30	-17523	Not Available		Not Available	Not Available	Not Available	0	405	NO	Not Available	NO	Not Available
TCGA-EJ-5498-01A-01R-1580-07	Tumor	TCGA-EJ-5498	91.78.0	Nationwide Children's Hospital	22	PRAD	A9918CDB-80EA-4025-84C4-0018666236C4	12	TCGA	2016	TCGA-EJ-5498	79ec7468-9aaf-4bb0-94c7-72be4f497868	NO	Normal (no evidence of prostate cancer) [cM0]	30	-20472	12		12	Not Available	Not Available	0	537	YES	No Evidence of Extraprostatic Extension	NO	Not Available
TCGA-EJ-5499-01A-01R-1580-07	Tumor	TCGA-EJ-5499	91.78.0	Nationwide Children's Hospital	22	PRAD	56753EEA-2AA1-4742-A299-49E315BC3584	12	TCGA	2016	TCGA-EJ-5499	fd1aa612-df86-4d48-892d-2acebd76ea96	NO	Not Available	30	-22286	Not Available		Not Available	Not Available	Not Available	0	533	Not Available	Not Available	Not Available	Not Available
TCGA-EJ-5501-01A-01R-1580-07	Tumor	TCGA-EJ-5501	91.78.0	Nationwide Children's Hospital	22	PRAD	82E8C87D-5FE1-44E9-8B0B-016BB9946DED	12	TCGA	2016	TCGA-EJ-5501	8df0c1e8-966c-4f46-ad15-fae9e745a32e	NO	Normal (no evidence of prostate cancer) [cM0]	30	-20409	9		9	Not Available	Not Available	0	729	YES	No Evidence of Extraprostatic Extension	NO	Not Available
TCGA-EJ-5502-01A-01R-1580-07	Tumor	TCGA-EJ-5502	91.78.0	Nationwide Children's Hospital	22	PRAD	28CB850D-2299-4372-8FF0-636A0E247570	12	TCGA	2016	TCGA-EJ-5502	48e83a4c-c602-494a-80cd-e2f4b4dd701e	NO	Normal (no evidence of prostate cancer) [cM0]	30	-18447	7		7	Not Available	Not Available	0	245	YES	No Evidence of Extraprostatic Extension	NO	Not Available
TCGA-EJ-5503-01A-01R-1580-07	Tumor	TCGA-EJ-5503	91.78.0	Nationwide Children's Hospital	22	PRAD	B565F73C-B169-41A9-83BC-B6B56DC78127	12	TCGA	2016	TCGA-EJ-5503	aa252f78-ebf3-42f9-86af-bb6e57345706	NO	Normal (no evidence of prostate cancer) [cM0]	30	-18395	31		31	Not Available	Not Available	0	530	YES	No Evidence of Extraprostatic Extension	NO	Not Available
TCGA-EJ-5504-01A-01R-1580-07	Tumor	TCGA-EJ-5504	91.78.0	Nationwide Children's Hospital	22	PRAD	A828FB32-08EA-4738-87C0-1810723EE639	12	TCGA	2016	TCGA-EJ-5504	e1c3d1bd-cf8f-4fa4-ac8e-bf9e54f7aad4	YES	Normal (no evidence of prostate cancer) [cM0]	2	-24072	25		25	Not Available	77	0	229	YES	Extraprostatic Extension (regional lymphadenopathy)[e.g. cN1]	NO	Not Available
TCGA-EJ-5505-01A-01R-1580-07	Tumor	TCGA-EJ-5505	91.78.0	Nationwide Children's Hospital	22	PRAD	8374339D-2BD9-45EB-891E-22A44FBF4E46	12	TCGA	2016	TCGA-EJ-5505	1ea3b879-5451-49fb-b930-16e9b5627f18	NO	Normal (no evidence of prostate cancer) [cM0]	2	-21164	12		12	Not Available	Not Available	0	448	YES	No Evidence of Extraprostatic Extension	NO	Not Available
TCGA-EJ-5506-01A-01R-1580-07	Tumor	TCGA-EJ-5506	91.78.0	Nationwide Children's Hospital	22	PRAD	34D053EE-05E8-4A90-BD0F-54DEF598DDD7	12	TCGA	2016	TCGA-EJ-5506	e5e4d3b6-8e58-4dcf-8f67-a00e656a8e27	NO	Not Available	2	-24617	Not Available		Not Available	Not Available	Not Available	0	356	NO	Not Available	NO	Not Available
TCGA-EJ-5507-01A-01R-1580-07	Tumor	TCGA-EJ-5507	91.78.0	Nationwide Children's Hospital	22	PRAD	A5412427-7433-4D43-936C-97BD0692D9E1	12	TCGA	2016	TCGA-EJ-5507	607200f5-df80-4f5d-90fb-fdc455a7415b	NO	Not Available	2	-19759	Not Available		Not Available	Not Available	Not Available	0	182	NO	Not Available	NO	Not Available
TCGA-EJ-5508-01A-02R-1580-07	Tumor	TCGA-EJ-5508	91.78.0	Nationwide Children's Hospital	22	PRAD	6F6B8E92-2C69-4623-8E99-C35B2CE0FF33	12	TCGA	2016	TCGA-EJ-5508	bd18dd01-d894-4bdd-9ce2-e25705a52a57	NO	Not Available	2	-23758	Not Available		Not Available	Not Available	Not Available	0	907	NO	Not Available	NO	Not Available
TCGA-EJ-5509-01A-01R-1580-07	Tumor	TCGA-EJ-5509	91.78.0	Nationwide Children's Hospital	22	PRAD	58E592FF-3F5F-4C41-9ED5-BABA68C685AF	12	TCGA	2016	TCGA-EJ-5509	13ce70a8-785c-4b59-b073-41922cb201f9	NO	Not Available	2	-23368	Not Available		Not Available	Not Available	Not Available	0	1102	NO	Not Available	NO	Not Available
TCGA-EJ-5510-01A-01R-1580-07	Tumor	TCGA-EJ-5510	91.78.0	Nationwide Children's Hospital	22	PRAD	3F51E539-3521-4B22-A67D-5CB76CB5D625	12	TCGA	2016	TCGA-EJ-5510	4a3d9efe-f24e-4135-8a70-e202651e7a81	NO	Normal (no evidence of prostate cancer) [cM0]	2	-17895	14		14	Not Available	Not Available	0	738	YES	No Evidence of Extraprostatic Extension	NO	Not Available
TCGA-EJ-5511-01A-01R-1580-07	Tumor	TCGA-EJ-5511	91.78.0	Nationwide Children's Hospital	22	PRAD	332921A6-712B-4CBA-945A-787317ED992A	12	TCGA	2016	TCGA-EJ-5511	f8a42feb-fbc9-4a13-bad5-1dcefca2a9bf	NO	Normal (no evidence of prostate cancer) [cM0]	3	-20409	18		Not Available	Not Available	Not Available	0	788	NO	Not Available	NO	Not Available
TCGA-EJ-5512-01A-01R-1580-07	Tumor	TCGA-EJ-5512	91.78.0	Nationwide Children's Hospital	22	PRAD	953552EB-AAC0-4F3C-941C-29EFF0FF0FDA	12	TCGA	2016	TCGA-EJ-5512	c28f931f-5ab2-4899-9fe9-54024f082d92	NO	Not Available	3	-17127	Not Available		Not Available	Not Available	Not Available	0	782	Not Available	Not Available	Not Available	Not Available
TCGA-EJ-5514-01A-01R-1580-07	Tumor	TCGA-EJ-5514	91.78.0	Nationwide Children's Hospital	22	PRAD	37EF54DD-2DB2-4620-8D84-4BE7B383BB42	12	TCGA	2016	TCGA-EJ-5514	f82d53b1-3df8-4249-a615-464c9f4e0a32	NO	Normal (no evidence of prostate cancer) [cM0]	3	-24165	7		Not Available	Not Available	Not Available	0	724	NO	Not Available	NO	Not Available
TCGA-EJ-5515-01A-01R-1580-07	Tumor	TCGA-EJ-5515	91.78.0	Nationwide Children's Hospital	22	PRAD	B73CF8B2-2863-40D7-A75A-5A894D417779	12	TCGA	2016	TCGA-EJ-5515	19cf56b2-a85b-43e7-971f-5680b9b1a67a	NO	Normal (no evidence of prostate cancer) [cM0]	3	-22097	30		30	Not Available	Not Available	0	1061	YES	No Evidence of Extraprostatic Extension	NO	Not Available
TCGA-EJ-5516-01A-01R-1580-07	Tumor	TCGA-EJ-5516	91.78.0	Nationwide Children's Hospital	22	PRAD	4D4E81E4-A5BF-42D1-AEB4-525F258FD9E4	12	TCGA	2016	TCGA-EJ-5516	1fd06207-54e0-4aba-819c-c7f671871f39	NO	Normal (no evidence of prostate cancer) [cM0]	3	-17980	0		Not Available	Not Available	Not Available	0	783	NO	Not Available	NO	Not Available
TCGA-EJ-5517-01A-01R-1580-07	Tumor	TCGA-EJ-5517	91.78.0	Nationwide Children's Hospital	22	PRAD	26E93610-ED32-4538-A906-D84AE6658492	12	TCGA	2016	TCGA-EJ-5517	4b9aa301-d2e3-47f3-b724-a34f420b2b6b	NO	Not Available	3	-20422	Not Available		Not Available	Not Available	Not Available	0	850	NO	Not Available	NO	Not Available
TCGA-EJ-5518-01A-01R-1580-07	Tumor	TCGA-EJ-5518	91.78.0	Nationwide Children's Hospital	22	PRAD	95461DE7-E309-4505-9A53-8B369CC7BEC4	12	TCGA	2016	TCGA-EJ-5518	2b35c119-cdc1-49e2-8229-ca5cde9e63d0	NO	Normal (no evidence of prostate cancer) [cM0]	3	-24313	32		Not Available	Not Available	Not Available	0	1195	NO	Not Available	NO	Not Available
TCGA-EJ-5519-01A-01R-1580-07	Tumor	TCGA-EJ-5519	91.78.0	Nationwide Children's Hospital	22	PRAD	FA7742E4-27F5-4D45-8DAA-65BBC9008796	12	TCGA	2016	TCGA-EJ-5519	5313a055-c2d7-4cbd-a8c1-57ac85912d89	YES	Normal (no evidence of prostate cancer) [cM0]	3	-23669	13		Not Available	Not Available	84	0	1153	NO	Not Available	NO	Not Available
TCGA-EJ-5521-01A-01R-1580-07	Tumor	TCGA-EJ-5521	91.78.0	Nationwide Children's Hospital	22	PRAD	87DCCBC3-CA67-4EB7-87BB-38213602421B	12	TCGA	2016	TCGA-EJ-5521	d44d4bcb-beb1-4464-acd2-9972751f5018	NO	Not Available	4	-23304	Not Available		Not Available	Not Available	Not Available	0	842	NO	Not Available	NO	Not Available
TCGA-EJ-5522-01A-01R-1580-07	Tumor	TCGA-EJ-5522	91.78.0	Nationwide Children's Hospital	22	PRAD	B40C8836-9245-48F8-BF89-4C642BA57B8F	12	TCGA	2016	TCGA-EJ-5522	214884ef-a932-4fc3-b6ff-16ce5164da3e	NO	Not Available	3	-18802	Not Available		Not Available	Not Available	Not Available	0	1403	NO	Not Available	NO	Not Available
TCGA-EJ-5524-01A-01R-1580-07	Tumor	TCGA-EJ-5524	91.78.0	Nationwide Children's Hospital	22	PRAD	024111F6-F940-4B48-BC30-2322B64CC75C	12	TCGA	2016	TCGA-EJ-5524	4048c139-1329-4e6a-8d2f-c0aa104a68ee	NO	Not Available	4	-20854	Not Available		Not Available	Not Available	Not Available	0	834	NO	Not Available	NO	Not Available
TCGA-EJ-5525-01A-01R-1580-07	Tumor	TCGA-EJ-5525	91.78.0	Nationwide Children's Hospital	22	PRAD	64CF3F01-0A13-42C8-9C6C-9CC35077AE83	12	TCGA	2016	TCGA-EJ-5525	554a7381-46fd-4301-b91b-5af7f173c350	YES	Normal (no evidence of prostate cancer) [cM0]	4	-24535	-6		-6	Not Available	338	0	790	YES	No Evidence of Extraprostatic Extension	NO	Not Available
TCGA-EJ-5526-01A-01R-1580-07	Tumor	TCGA-EJ-5526	91.78.0	Nationwide Children's Hospital	22	PRAD	BC062BD3-7052-42B0-B559-9C6A9BCF4204	12	TCGA	2016	TCGA-EJ-5526	eec48399-5660-4b25-8d34-191b54315c72	NO	Normal (no evidence of prostate cancer) [cM0]	4	-20558	19		19	Not Available	Not Available	0	567	YES	No Evidence of Extraprostatic Extension	NO	Not Available
TCGA-EJ-5527-01A-01R-1580-07	Tumor	TCGA-EJ-5527	91.78.0	Nationwide Children's Hospital	22	PRAD	78BA4E16-9054-4810-8A96-70CD8A477EEB	12	TCGA	2016	TCGA-EJ-5527	ba0c9096-5f35-4f0a-ae98-ee1a695b55f0	NO	Not Available	4	-25234	Not Available		Not Available	Not Available	Not Available	0	397	NO	Not Available	NO	Not Available
TCGA-EJ-5530-01A-01R-1580-07	Tumor	TCGA-EJ-5530	91.78.0	Nationwide Children's Hospital	22	PRAD	C13F453B-221B-408D-8242-A009E58C5A54	12	TCGA	2016	TCGA-EJ-5530	e4a755e3-4938-4321-b5a9-27a445036791	NO	Not Available	4	-22316	Not Available		Not Available	Not Available	Not Available	0	1272	NO	Not Available	NO	Not Available
TCGA-EJ-5531-01A-01R-1580-07	Tumor	TCGA-EJ-5531	91.78.0	Nationwide Children's Hospital	22	PRAD	8C470594-9449-4274-95EB-12D147972B40	12	TCGA	2016	TCGA-EJ-5531	adf3c2f7-d5f9-41c3-bd8c-7f9f1f22ff73	NO	Not Available	4	-22760	Not Available		Not Available	Not Available	Not Available	0	724	NO	Not Available	NO	Not Available
TCGA-EJ-5532-01A-01R-1580-07	Tumor	TCGA-EJ-5532	91.78.0	Nationwide Children's Hospital	22	PRAD	90259445-1E87-4F18-88F3-4F33CE6D210B	12	TCGA	2016	TCGA-EJ-5532	ae3a0c92-148d-4f1c-8563-06ac1050f53e	NO	Not Available	4	-21110	Not Available		Not Available	Not Available	Not Available	0	926	NO	Not Available	NO	Not Available
TCGA-EJ-5542-01A-01R-1580-07	Tumor	TCGA-EJ-5542	91.78.0	Nationwide Children's Hospital	22	PRAD	53EC2047-D35F-43AF-962E-32AC27FB4410	12	TCGA	2016	TCGA-EJ-5542	5a92ec4c-36ee-4588-aca2-e3303f29c7ad	NO	Normal (no evidence of prostate cancer) [cM0]	4	-21942	8		9	-21	Not Available	0	519	YES	No Evidence of Extraprostatic Extension	YES	No Evidence of Extraprostatic Extension
TCGA-EJ-7115-01A-11R-2118-07	Tumor	TCGA-EJ-7115	184.82.0	Nationwide Children's Hospital	22	PRAD	7BC1794A-976E-4328-9489-52462C4D8B10	12	TCGA	2016	TCGA-EJ-7115	c606918f-e8c0-4019-ad6f-47d5cd7615c4	NO	Normal (no evidence of prostate cancer) [cM0]	5	-23986	10		10	Not Available	Not Available	0	822	YES	No Evidence of Extraprostatic Extension	NO	Not Available
TCGA-EJ-7115-11A-01R-2118-07	Normal	TCGA-EJ-7115	184.82.0	Nationwide Children's Hospital	22	PRAD	7BC1794A-976E-4328-9489-52462C4D8B10	12	TCGA	2016	TCGA-EJ-7115	c606918f-e8c0-4019-ad6f-47d5cd7615c4	NO	Normal (no evidence of prostate cancer) [cM0]	5	-23986	10		10	Not Available	Not Available	0	822	YES	No Evidence of Extraprostatic Extension	NO	Not Available
TCGA-EJ-7123-01A-11R-1965-07	Tumor	TCGA-EJ-7123	161.76.0	Nationwide Children's Hospital	22	PRAD	775A4A5C-660D-4692-B6B0-7427BA18EFA8	12	TCGA	2016	TCGA-EJ-7123	9519be01-d78d-462c-8a95-34149538afeb	NO	Not Available	5	-21741	Not Available		Not Available	Not Available	Not Available	0	1491	NO	Not Available	NO	Not Available
TCGA-EJ-7123-11A-01R-1965-07	Normal	TCGA-EJ-7123	161.76.0	Nationwide Children's Hospital	22	PRAD	775A4A5C-660D-4692-B6B0-7427BA18EFA8	12	TCGA	2016	TCGA-EJ-7123	9519be01-d78d-462c-8a95-34149538afeb	NO	Not Available	5	-21741	Not Available		Not Available	Not Available	Not Available	0	1491	NO	Not Available	NO	Not Available
TCGA-EJ-7125-01A-11R-1965-07	Tumor	TCGA-EJ-7125	161.76.0	Nationwide Children's Hospital	22	PRAD	0081F74E-3F72-49A9-8727-0330AB65CD27	12	TCGA	2016	TCGA-EJ-7125	aca312ab-6dbd-4183-8b22-8f37834f3426	NO	Normal (no evidence of prostate cancer) [cM0]	5	-16425	12		Not Available	Not Available	Not Available	0	1860	NO	Not Available	NO	Not Available
TCGA-EJ-7125-11A-01R-1965-07	Normal	TCGA-EJ-7125	161.76.0	Nationwide Children's Hospital	22	PRAD	0081F74E-3F72-49A9-8727-0330AB65CD27	12	TCGA	2016	TCGA-EJ-7125	aca312ab-6dbd-4183-8b22-8f37834f3426	NO	Normal (no evidence of prostate cancer) [cM0]	5	-16425	12		Not Available	Not Available	Not Available	0	1860	NO	Not Available	NO	Not Available
TCGA-EJ-7218-01B-11R-A32O-07	Tumor	TCGA-EJ-7218	331.61.0	Nationwide Children's Hospital	22	PRAD	057E7FD4-A6F0-4875-9067-240DC7B78397	12	TCGA	2016	TCGA-EJ-7218	d7763066-fb06-4519-9188-5de7dd12fdb7	NO	Not Available	3	-26181	Not Available		Not Available	Not Available	Not Available	0	2542	Not Available	Not Available	Not Available	Not Available
TCGA-EJ-7312-01B-21R-A32O-07	Tumor	TCGA-EJ-7312	331.61.0	Nationwide Children's Hospital	22	PRAD	3E794958-9F1F-4313-92C3-84FA42AB546D	12	TCGA	2016	TCGA-EJ-7312	00dda860-53c3-4ab2-8294-73e291adf9d2	NO	Not Available	3	-21292	Not Available		Not Available	Not Available	Not Available	0	663	Not Available	Not Available	Not Available	Not Available
TCGA-EJ-7314-01A-31R-2118-07	Tumor	TCGA-EJ-7314	184.82.0	Nationwide Children's Hospital	22	PRAD	DF1CE509-CCB8-4DC1-95EE-E1075DA1BB19	12	TCGA	2016	TCGA-EJ-7314	88c87cce-4361-499c-9e3a-e9d9040af2db	NO	Not Available	5	-22766	Not Available		14	Not Available	Not Available	0	295	YES	No Evidence of Extraprostatic Extension	NO	Not Available
TCGA-EJ-7314-11A-01R-2118-07	Normal	TCGA-EJ-7314	184.82.0	Nationwide Children's Hospital	22	PRAD	DF1CE509-CCB8-4DC1-95EE-E1075DA1BB19	12	TCGA	2016	TCGA-EJ-7314	88c87cce-4361-499c-9e3a-e9d9040af2db	NO	Not Available	5	-22766	Not Available		14	Not Available	Not Available	0	295	YES	No Evidence of Extraprostatic Extension	NO	Not Available
TCGA-EJ-7315-01A-31R-2118-07	Tumor	TCGA-EJ-7315	184.82.0	Nationwide Children's Hospital	22	PRAD	1EE5F146-C5F5-4D1F-8FD3-12DCBBA900B5	12	TCGA	2016	TCGA-EJ-7315	2c7ec330-261e-49c7-9424-6d83641dba6d	NO	Not Available	5	-25154	Not Available		Not Available	Not Available	Not Available	0	289	NO	Not Available	NO	Not Available
TCGA-EJ-7315-11A-01R-2118-07	Normal	TCGA-EJ-7315	184.82.0	Nationwide Children's Hospital	22	PRAD	1EE5F146-C5F5-4D1F-8FD3-12DCBBA900B5	12	TCGA	2016	TCGA-EJ-7315	2c7ec330-261e-49c7-9424-6d83641dba6d	NO	Not Available	5	-25154	Not Available		Not Available	Not Available	Not Available	0	289	NO	Not Available	NO	Not Available
TCGA-EJ-7317-01A-31R-2118-07	Tumor	TCGA-EJ-7317	184.82.0	Nationwide Children's Hospital	22	PRAD	E6AAE6DC-2DCE-4860-B2FD-E016D782AE97	12	TCGA	2016	TCGA-EJ-7317	68fc3693-0910-4ee8-8997-99c6333b65f4	NO	Not Available	5	-26064	Not Available		Not Available	Not Available	Not Available	0	285	Not Available	Not Available	Not Available	Not Available
TCGA-EJ-7317-11A-01R-2118-07	Normal	TCGA-EJ-7317	184.82.0	Nationwide Children's Hospital	22	PRAD	E6AAE6DC-2DCE-4860-B2FD-E016D782AE97	12	TCGA	2016	TCGA-EJ-7317	68fc3693-0910-4ee8-8997-99c6333b65f4	NO	Not Available	5	-26064	Not Available		Not Available	Not Available	Not Available	0	285	Not Available	Not Available	Not Available	Not Available
TCGA-EJ-7318-01B-11R-A32O-07	Tumor	TCGA-EJ-7318	331.61.0	Nationwide Children's Hospital	22	PRAD	0EDD0BEB-B408-4FDF-8080-D59864CA1395	12	TCGA	2016	TCGA-EJ-7318	5e2ff1e6-87bc-4b91-a959-f0f553af4e27	YES	Not Available	3	-18686	Not Available		Not Available	Not Available	189	0	510	Not Available	Not Available	Not Available	Not Available
TCGA-EJ-7321-01A-31R-2263-07	Tumor	TCGA-EJ-7321	221.78.0	Nationwide Children's Hospital	22	PRAD	5EA34B86-B0B7-4405-B675-A8AB428B4A23	12	TCGA	2016	TCGA-EJ-7321	804ee985-18dd-4f2d-a562-61b454601cdd	NO	Normal (no evidence of prostate cancer) [cM0]	5	-21108	10		Not Available	Not Available	Not Available	0	233	NO	Not Available	NO	Not Available
TCGA-EJ-7321-11A-01R-2263-07	Normal	TCGA-EJ-7321	221.78.0	Nationwide Children's Hospital	22	PRAD	5EA34B86-B0B7-4405-B675-A8AB428B4A23	12	TCGA	2016	TCGA-EJ-7321	804ee985-18dd-4f2d-a562-61b454601cdd	NO	Normal (no evidence of prostate cancer) [cM0]	5	-21108	10		Not Available	Not Available	Not Available	0	233	NO	Not Available	NO	Not Available
TCGA-EJ-7325-01B-11R-A32O-07	Tumor	TCGA-EJ-7325	331.61.0	Nationwide Children's Hospital	22	PRAD	095CDFE8-71E3-40DC-AB5C-16C59A8970DD	12	TCGA	2016	TCGA-EJ-7325	45a04209-8fac-4181-bba3-1437c8fd7f09	NO	Not Available	3	-23029	Not Available		Not Available	Not Available	Not Available	0	533	Not Available	Not Available	Not Available	Not Available
TCGA-EJ-7327-01A-11R-2118-07	Tumor	TCGA-EJ-7327	184.82.0	Nationwide Children's Hospital	22	PRAD	1A5E997D-CE31-4748-B3D6-8B00CE660CF3	12	TCGA	2016	TCGA-EJ-7327	e90ab72a-4bbb-4c37-b48a-8a1a85d79d04	NO	Not Available	5	-22475	Not Available		Not Available	Not Available	Not Available	0	175	NO	Not Available	NO	Not Available
TCGA-EJ-7327-11A-01R-2118-07	Normal	TCGA-EJ-7327	184.82.0	Nationwide Children's Hospital	22	PRAD	1A5E997D-CE31-4748-B3D6-8B00CE660CF3	12	TCGA	2016	TCGA-EJ-7327	e90ab72a-4bbb-4c37-b48a-8a1a85d79d04	NO	Not Available	5	-22475	Not Available		Not Available	Not Available	Not Available	0	175	NO	Not Available	NO	Not Available
TCGA-EJ-7328-01A-31R-2118-07	Tumor	TCGA-EJ-7328	184.82.0	Nationwide Children's Hospital	22	PRAD	F887DBEB-51FA-4128-B4EF-F2E9236FC614	12	TCGA	2016	TCGA-EJ-7328	42b7d14f-09e5-4d91-bb98-5fe35907a6a9	Not Available	Not Available	5	-25756	Not Available		Not Available	Not Available	Not Available	0	170	NO	Not Available	NO	Not Available
TCGA-EJ-7328-11A-01R-2118-07	Normal	TCGA-EJ-7328	184.82.0	Nationwide Children's Hospital	22	PRAD	F887DBEB-51FA-4128-B4EF-F2E9236FC614	12	TCGA	2016	TCGA-EJ-7328	42b7d14f-09e5-4d91-bb98-5fe35907a6a9	Not Available	Not Available	5	-25756	Not Available		Not Available	Not Available	Not Available	0	170	NO	Not Available	NO	Not Available
TCGA-EJ-7330-01A-11R-2118-07	Tumor	TCGA-EJ-7330	184.82.0	Nationwide Children's Hospital	22	PRAD	7E538E99-B0A3-4BCA-9CE1-EED2C1D31F57	12	TCGA	2016	TCGA-EJ-7330	7bc369b7-007b-4b10-bd92-5d326dabf675	NO	Not Available	5	-25050	Not Available		Not Available	Not Available	Not Available	0	191	NO	Not Available	NO	Not Available
TCGA-EJ-7330-11A-01R-2118-07	Normal	TCGA-EJ-7330	184.82.0	Nationwide Children's Hospital	22	PRAD	7E538E99-B0A3-4BCA-9CE1-EED2C1D31F57	12	TCGA	2016	TCGA-EJ-7330	7bc369b7-007b-4b10-bd92-5d326dabf675	NO	Not Available	5	-25050	Not Available		Not Available	Not Available	Not Available	0	191	NO	Not Available	NO	Not Available
TCGA-EJ-7331-01A-11R-2118-07	Tumor	TCGA-EJ-7331	184.82.0	Nationwide Children's Hospital	22	PRAD	8141E9A7-E156-4634-BB83-70304865084E	12	TCGA	2016	TCGA-EJ-7331	b424b73a-2dfa-473f-ab56-ab382cd1cdef	YES	Not Available	5	-23458	Not Available		Not Available	Not Available	189	0	9	NO	Not Available	NO	Not Available
TCGA-EJ-7331-11A-01R-2118-07	Normal	TCGA-EJ-7331	184.82.0	Nationwide Children's Hospital	22	PRAD	8141E9A7-E156-4634-BB83-70304865084E	12	TCGA	2016	TCGA-EJ-7331	b424b73a-2dfa-473f-ab56-ab382cd1cdef	YES	Not Available	5	-23458	Not Available		Not Available	Not Available	189	0	9	NO	Not Available	NO	Not Available
TCGA-EJ-7781-01A-11R-2118-07	Tumor	TCGA-EJ-7781	184.82.0	Nationwide Children's Hospital	22	PRAD	4E6E42AD-9BBA-4576-ABB5-E65E1C50D1A3	12	TCGA	2016	TCGA-EJ-7781	33283111-9a2f-4d5e-92a5-3435846404f7	NO	Not Available	6	-23937	Not Available		Not Available	Not Available	Not Available	0	169	NO	Not Available	NO	Not Available
TCGA-EJ-7781-11A-01R-2118-07	Normal	TCGA-EJ-7781	184.82.0	Nationwide Children's Hospital	22	PRAD	4E6E42AD-9BBA-4576-ABB5-E65E1C50D1A3	12	TCGA	2016	TCGA-EJ-7781	33283111-9a2f-4d5e-92a5-3435846404f7	NO	Not Available	6	-23937	Not Available		Not Available	Not Available	Not Available	0	169	NO	Not Available	NO	Not Available
TCGA-EJ-7782-01A-11R-2118-07	Tumor	TCGA-EJ-7782	184.82.0	Nationwide Children's Hospital	22	PRAD	2A43EF69-E70A-48BC-8433-1D8858069BB3	12	TCGA	2016	TCGA-EJ-7782	1426b4bf-f4a5-477c-bbbb-e0e656549764	NO	Normal (no evidence of prostate cancer) [cM0]	6	-25965	49		Not Available	Not Available	Not Available	0	350	NO	Not Available	NO	Not Available
TCGA-EJ-7782-11A-01R-2118-07	Normal	TCGA-EJ-7782	184.82.0	Nationwide Children's Hospital	22	PRAD	2A43EF69-E70A-48BC-8433-1D8858069BB3	12	TCGA	2016	TCGA-EJ-7782	1426b4bf-f4a5-477c-bbbb-e0e656549764	NO	Normal (no evidence of prostate cancer) [cM0]	6	-25965	49		Not Available	Not Available	Not Available	0	350	NO	Not Available	NO	Not Available
TCGA-EJ-7783-01A-11R-2118-07	Tumor	TCGA-EJ-7783	184.82.0	Nationwide Children's Hospital	22	PRAD	C8BE918C-E009-4B23-A4C8-F1C71D6C1F3B	12	TCGA	2016	TCGA-EJ-7783	181c6d37-9d8d-4ffa-827b-e3785450ff88	YES	Not Available	6	-25600	Not Available		Not Available	Not Available	81	0	172	NO	Not Available	NO	Not Available
TCGA-EJ-7783-11A-01R-2118-07	Normal	TCGA-EJ-7783	184.82.0	Nationwide Children's Hospital	22	PRAD	C8BE918C-E009-4B23-A4C8-F1C71D6C1F3B	12	TCGA	2016	TCGA-EJ-7783	181c6d37-9d8d-4ffa-827b-e3785450ff88	YES	Not Available	6	-25600	Not Available		Not Available	Not Available	81	0	172	NO	Not Available	NO	Not Available
TCGA-EJ-7784-01A-11R-2118-07	Tumor	TCGA-EJ-7784	184.82.0	Nationwide Children's Hospital	22	PRAD	0B6504EC-AF23-4065-BAF6-B4049A1FA6CC	12	TCGA	2016	TCGA-EJ-7784	4bc71292-60bb-4b63-86c1-0fe021083804	NO	Normal (no evidence of prostate cancer) [cM0]	6	-23183	0		0	Not Available	Not Available	0	167	YES	No Evidence of Extraprostatic Extension	NO	Not Available
TCGA-EJ-7784-11A-01R-2118-07	Normal	TCGA-EJ-7784	184.82.0	Nationwide Children's Hospital	22	PRAD	0B6504EC-AF23-4065-BAF6-B4049A1FA6CC	12	TCGA	2016	TCGA-EJ-7784	4bc71292-60bb-4b63-86c1-0fe021083804	NO	Normal (no evidence of prostate cancer) [cM0]	6	-23183	0		0	Not Available	Not Available	0	167	YES	No Evidence of Extraprostatic Extension	NO	Not Available
TCGA-EJ-7785-01A-11R-2118-07	Tumor	TCGA-EJ-7785	184.82.0	Nationwide Children's Hospital	22	PRAD	5A01499F-805A-4C21-B67D-3532172E9244	12	TCGA	2016	TCGA-EJ-7785	2def2a53-d2e8-46f0-8b07-f32dbf1833a4	NO	Not Available	6	-19939	Not Available		Not Available	Not Available	Not Available	0	259	NO	Not Available	NO	Not Available
TCGA-EJ-7785-11A-01R-2118-07	Normal	TCGA-EJ-7785	184.82.0	Nationwide Children's Hospital	22	PRAD	5A01499F-805A-4C21-B67D-3532172E9244	12	TCGA	2016	TCGA-EJ-7785	2def2a53-d2e8-46f0-8b07-f32dbf1833a4	NO	Not Available	6	-19939	Not Available		Not Available	Not Available	Not Available	0	259	NO	Not Available	NO	Not Available
TCGA-EJ-7786-01A-11R-2118-07	Tumor	TCGA-EJ-7786	184.82.0	Nationwide Children's Hospital	22	PRAD	50E9A3BD-EC6F-411A-9914-E7347ABACEBC	12	TCGA	2016	TCGA-EJ-7786	9d499039-37ca-4300-ae95-04bbe007c0d2	NO	Not Available	6	-22793	Not Available		Not Available	Not Available	Not Available	0	79	NO	Not Available	NO	Not Available
TCGA-EJ-7786-11A-01R-2118-07	Normal	TCGA-EJ-7786	184.82.0	Nationwide Children's Hospital	22	PRAD	50E9A3BD-EC6F-411A-9914-E7347ABACEBC	12	TCGA	2016	TCGA-EJ-7786	9d499039-37ca-4300-ae95-04bbe007c0d2	NO	Not Available	6	-22793	Not Available		Not Available	Not Available	Not Available	0	79	NO	Not Available	NO	Not Available
TCGA-EJ-7788-01A-11R-2118-07	Tumor	TCGA-EJ-7788	184.82.0	Nationwide Children's Hospital	22	PRAD	63E549D5-D56F-437A-8356-F639D6B9FD27	12	TCGA	2016	TCGA-EJ-7788	e35336e1-e358-493f-9beb-276b5fc6685a	NO	Not Available	6	-19623	Not Available		Not Available	Not Available	Not Available	0	52	NO	Not Available	NO	Not Available
TCGA-EJ-7789-01A-11R-2118-07	Tumor	TCGA-EJ-7789	184.82.0	Nationwide Children's Hospital	22	PRAD	18BB06CF-6B1A-4717-A44B-5313B1A843DE	12	TCGA	2016	TCGA-EJ-7789	1f4ff2c7-3fbb-46a1-99cf-68d2c33c5175	Not Available	Not Available	6	-24107	Not Available		Not Available	Not Available	Not Available	0	70	NO	Not Available	NO	Not Available
TCGA-EJ-7789-11A-01R-2118-07	Normal	TCGA-EJ-7789	184.82.0	Nationwide Children's Hospital	22	PRAD	18BB06CF-6B1A-4717-A44B-5313B1A843DE	12	TCGA	2016	TCGA-EJ-7789	1f4ff2c7-3fbb-46a1-99cf-68d2c33c5175	Not Available	Not Available	6	-24107	Not Available		Not Available	Not Available	Not Available	0	70	NO	Not Available	NO	Not Available
TCGA-EJ-7791-01A-11R-2118-07	Tumor	TCGA-EJ-7791	184.82.0	Nationwide Children's Hospital	22	PRAD	D0B6FCDF-43ED-4BA0-9BEF-3EB8FDDE80D9	12	TCGA	2016	TCGA-EJ-7791	4fe004e5-49f9-4336-a690-6ebad512c813	NO	Not Available	9	-24621	Not Available		Not Available	Not Available	Not Available	0	217	NO	Not Available	NO	Not Available
TCGA-EJ-7792-01A-11R-2118-07	Tumor	TCGA-EJ-7792	184.82.0	Nationwide Children's Hospital	22	PRAD	3CCC56F4-E5A4-4D4A-820C-7C2606BAC208	12	TCGA	2016	TCGA-EJ-7792	28689d40-03e5-4e17-aba1-f2d571535eed	NO	Not Available	9	-19454	Not Available		Not Available	Not Available	Not Available	0	526	NO	Not Available	NO	Not Available
TCGA-EJ-7792-11A-01R-2118-07	Normal	TCGA-EJ-7792	184.82.0	Nationwide Children's Hospital	22	PRAD	3CCC56F4-E5A4-4D4A-820C-7C2606BAC208	12	TCGA	2016	TCGA-EJ-7792	28689d40-03e5-4e17-aba1-f2d571535eed	NO	Not Available	9	-19454	Not Available		Not Available	Not Available	Not Available	0	526	NO	Not Available	NO	Not Available
TCGA-EJ-7793-01A-31R-2263-07	Tumor	TCGA-EJ-7793	221.78.0	Nationwide Children's Hospital	22	PRAD	37FDFD19-F5B7-4A3A-A2CB-79D6AD11DD34	12	TCGA	2016	TCGA-EJ-7793	da07da37-bde6-480a-a302-98683ae3931a	NO	Not Available	9	-17982	Not Available		Not Available	Not Available	Not Available	0	114	NO	Not Available	NO	Not Available
TCGA-EJ-7793-11A-01R-2263-07	Normal	TCGA-EJ-7793	221.78.0	Nationwide Children's Hospital	22	PRAD	37FDFD19-F5B7-4A3A-A2CB-79D6AD11DD34	12	TCGA	2016	TCGA-EJ-7793	da07da37-bde6-480a-a302-98683ae3931a	NO	Not Available	9	-17982	Not Available		Not Available	Not Available	Not Available	0	114	NO	Not Available	NO	Not Available
TCGA-EJ-7794-01A-11R-2118-07	Tumor	TCGA-EJ-7794	184.82.0	Nationwide Children's Hospital	22	PRAD	D9FE1962-A255-439D-9B22-4E5CF50A50B9	12	TCGA	2016	TCGA-EJ-7794	aeec3005-25d7-45fc-a9ff-014d57960216	NO	Normal (no evidence of prostate cancer) [cM0]	9	-24478	35		35	Not Available	Not Available	0	285	YES	No Evidence of Extraprostatic Extension	NO	Not Available
TCGA-EJ-7794-11A-01R-2118-07	Normal	TCGA-EJ-7794	184.82.0	Nationwide Children's Hospital	22	PRAD	D9FE1962-A255-439D-9B22-4E5CF50A50B9	12	TCGA	2016	TCGA-EJ-7794	aeec3005-25d7-45fc-a9ff-014d57960216	NO	Normal (no evidence of prostate cancer) [cM0]	9	-24478	35		35	Not Available	Not Available	0	285	YES	No Evidence of Extraprostatic Extension	NO	Not Available
TCGA-EJ-7797-01A-11R-2263-07	Tumor	TCGA-EJ-7797	221.78.0	Nationwide Children's Hospital	22	PRAD	20B406F2-EF85-4DB4-B3C3-A821909B0EC4	12	TCGA	2016	TCGA-EJ-7797	f98366df-9616-41c0-a6b8-ec92dca7177a	NO	Not Available	9	-19616	Not Available		Not Available	Not Available	Not Available	0	187	NO	Not Available	NO	Not Available
TCGA-EJ-7797-11A-01R-2263-07	Normal	TCGA-EJ-7797	221.78.0	Nationwide Children's Hospital	22	PRAD	20B406F2-EF85-4DB4-B3C3-A821909B0EC4	12	TCGA	2016	TCGA-EJ-7797	f98366df-9616-41c0-a6b8-ec92dca7177a	NO	Not Available	9	-19616	Not Available		Not Available	Not Available	Not Available	0	187	NO	Not Available	NO	Not Available
TCGA-EJ-8468-01A-21R-2403-07	Tumor	TCGA-EJ-8468	244.69.0	Nationwide Children's Hospital	22	PRAD	1C90F24C-3318-4DA0-8F88-E00D7898FA53	12	TCGA	2016	TCGA-EJ-8468	00b16434-0b3a-4194-8714-74dccbebe06c	NO	Normal (no evidence of prostate cancer) [cM0]	12	-23371	23		23	Not Available	Not Available	0	1961	YES	Not Available	Not Available	Not Available
TCGA-EJ-8469-01A-11R-2403-07	Tumor	TCGA-EJ-8469	244.69.0	Nationwide Children's Hospital	22	PRAD	AA21A3D1-F46E-4078-A9DC-509644F21E2E	12	TCGA	2016	TCGA-EJ-8469	df4a7caa-6289-4157-8cb4-6ce8784e7506	YES	Not Available	14	-17014	Not Available		30	Not Available	1925	0	1946	YES	No Evidence of Extraprostatic Extension	Not Available	Not Available
TCGA-EJ-8470-01A-11R-2403-07	Tumor	TCGA-EJ-8470	244.69.0	Nationwide Children's Hospital	22	PRAD	644D86B5-0E4A-45E7-9160-31E6600B2005	12	TCGA	2016	TCGA-EJ-8470	1a8a887e-b9f0-42f5-8dce-4e58cb13844b	Not Available	Not Available	15	-21209	Not Available		Not Available	Not Available	Not Available	0	821	Not Available	Not Available	Not Available	Not Available
TCGA-EJ-8472-01A-11R-2403-07	Tumor	TCGA-EJ-8472	244.69.0	Nationwide Children's Hospital	22	PRAD	864FC664-B7BC-4298-85F1-CD6DEBA38932	12	TCGA	2016	TCGA-EJ-8472	ab378ad0-1881-403f-9e85-d6f97e7b7c81	YES	Not Available	19	-23104	Not Available		Not Available	Not Available	196	0	756	Not Available	Not Available	Not Available	Not Available
TCGA-EJ-8474-01A-11R-2403-07	Tumor	TCGA-EJ-8474	244.69.0	Nationwide Children's Hospital	22	PRAD	224C4C5B-BD47-4B62-BB84-B8D5667DF5DE	12	TCGA	2016	TCGA-EJ-8474	d57d3254-d8f3-4ca2-8b31-790d3ac9a63d	NO	Normal (no evidence of prostate cancer) [cM0]	22	-25561	51		7	Not Available	Not Available	0	314	YES	No Evidence of Extraprostatic Extension	Not Available	Not Available
TCGA-EJ-A46B-01A-31R-A250-07	Tumor	TCGA-EJ-A46B	268.67.0	Nationwide Children's Hospital	22	PRAD	AD8B6C6D-C1D3-46EC-9EE4-CAC65683B0C1	12	TCGA	2016	TCGA-EJ-A46B	1170F449-DFB5-417A-A89B-B2229A2785DB	NO	Normal (no evidence of prostate cancer) [cM0]	22	-24305	10		10	Not Available	Not Available	0	162	YES	No Evidence of Extraprostatic Extension	Not Available	Not Available
TCGA-EJ-A46D-01A-21R-A32Y-07	Tumor	TCGA-EJ-A46D	268.67.0	Nationwide Children's Hospital	22	PRAD	B4C09AB7-4280-4F82-B73A-19D09A12FA4D	12	TCGA	2016	TCGA-EJ-A46D	93D10D8B-5F98-4D2C-8AF3-11471385D4D4	NO	Normal (no evidence of prostate cancer) [cM0]	22	-19466	42		Not Available	Not Available	Not Available	0	129	Not Available	Not Available	Not Available	Not Available
TCGA-EJ-A46E-01A-31R-A250-07	Tumor	TCGA-EJ-A46E	268.67.0	Nationwide Children's Hospital	22	PRAD	DB459F11-642C-479B-8EAF-06C8FF10B499	12	TCGA	2016	TCGA-EJ-A46E	A608BF0E-A932-4541-8439-2FFB9F6294B0	NO	Normal (no evidence of prostate cancer) [cM0]	23	-21054	Not Available		Not Available	Not Available	Not Available	0	524	YES	No Evidence of Extraprostatic Extension	Not Available	Not Available
TCGA-EJ-A46F-01A-31R-A250-07	Tumor	TCGA-EJ-A46F	268.67.0	Nationwide Children's Hospital	22	PRAD	9F2A0E8D-C605-481F-9B3F-D1F4979E6C71	12	TCGA	2016	TCGA-EJ-A46F	08F11BDD-D665-45AB-B1A2-5485D91922C2	YES	Normal (no evidence of prostate cancer) [cM0]	24	-21160	166		166	Not Available	215	0	299	YES	Not Available	Not Available	Not Available
TCGA-EJ-A46G-01A-31R-A26U-07	Tumor	TCGA-EJ-A46G	285.66.0	Nationwide Children's Hospital	22	PRAD	05A9CC69-34B6-4CAE-83C7-835457716E27	12	TCGA	2016	TCGA-EJ-A46G	969399CD-47B6-4C0F-8939-3860BE3014F9	NO	Normal (no evidence of prostate cancer) [cM0]	24	-26219	28		Not Available	Not Available	Not Available	0	93	Not Available	Not Available	Not Available	Not Available
TCGA-EJ-A46H-01A-31R-A26U-07	Tumor	TCGA-EJ-A46H	285.66.0	Nationwide Children's Hospital	22	PRAD	1B9226AF-E59C-4CC7-B018-2B2992C02C79	12	TCGA	2016	TCGA-EJ-A46H	CEC1D2FF-36E6-497E-892C-B329724B4722	NO	Normal (no evidence of prostate cancer) [cM0]	24	-22059	-6		Not Available	Not Available	Not Available	0	229	Not Available	Not Available	Not Available	Not Available
TCGA-EJ-A46I-01A-12R-A26U-07	Tumor	TCGA-EJ-A46I	285.66.0	Nationwide Children's Hospital	22	PRAD	D1975E29-35F0-4650-B5D7-8289B6A10E99	12	TCGA	2016	TCGA-EJ-A46I	9B59ED95-E97F-4356-B976-E3FA0E9EEE02	NO	Not Available	24	-21046	Not Available		Not Available	Not Available	Not Available	0	668	Not Available	Not Available	Not Available	Not Available
TCGA-EJ-A65B-01A-12R-A30B-07	Tumor	TCGA-EJ-A65B	312.65.0	Nationwide Children's Hospital	22	PRAD	FC408FBF-7B38-4877-9A52-44A58B61108A	12	TCGA	2016	TCGA-EJ-A65B	DF3362CB-0F6B-412E-8AF4-C5606526BE17	NO	Not Available	3	-20204	Not Available		Not Available	Not Available	Not Available	0	536	Not Available	Not Available	Not Available	Not Available
TCGA-EJ-A65D-01A-11R-A30B-07	Tumor	TCGA-EJ-A65D	312.65.0	Nationwide Children's Hospital	22	PRAD	7F624C97-A886-46E2-9EDE-8ADD7CB471D9	12	TCGA	2016	TCGA-EJ-A65D	8E1FF72B-F1DB-4BF9-A8D3-F422E25A65E1	NO	Not Available	5	-24297	Not Available		Not Available	Not Available	Not Available	0	393	Not Available	Not Available	Not Available	Not Available
TCGA-EJ-A65E-01A-11R-A29R-07	Tumor	TCGA-EJ-A65E	308.70.0	Nationwide Children's Hospital	22	PRAD	6FF7777B-886F-4809-AF84-CC280AB21083	12	TCGA	2016	TCGA-EJ-A65E	37EC45FD-1C85-49CB-835E-FA7B2B8CE16F	NO	Not Available	5	-24558	Not Available		Not Available	Not Available	Not Available	0	417	Not Available	Not Available	Not Available	Not Available
TCGA-EJ-A65F-01A-21R-A311-07	Tumor	TCGA-EJ-A65F	315.66.0	Nationwide Children's Hospital	22	PRAD	2205D7F9-71F2-45A6-ADBE-AAC6C5306E05	12	TCGA	2016	TCGA-EJ-A65F	8631BB5E-6D08-4C20-A85E-CB84F5DAC290	YES	Not Available	4	-21681	Not Available		Not Available	Not Available	75	0	560	Not Available	Not Available	Not Available	Not Available
TCGA-EJ-A65G-01A-21R-A29R-07	Tumor	TCGA-EJ-A65G	308.70.0	Nationwide Children's Hospital	22	PRAD	31559A2C-AE6F-45A4-85AD-B91065953D85	12	TCGA	2016	TCGA-EJ-A65G	8BFAC5B9-FA2B-4B6E-9537-E9D8A2F0D1DC	NO	Not Available	5	-20821	Not Available		Not Available	Not Available	Not Available	0	278	Not Available	Not Available	Not Available	Not Available
TCGA-EJ-A65J-01A-11R-A311-07	Tumor	TCGA-EJ-A65J	315.66.0	Nationwide Children's Hospital	22	PRAD	D6A20CE6-5EF6-422E-977B-84F2DEDD2389	12	TCGA	2016	TCGA-EJ-A65J	89C150CF-F60C-4F11-8F3E-384B0E0902F9	NO	Not Available	4	-22904	Not Available		Not Available	Not Available	Not Available	0	91	Not Available	Not Available	Not Available	Not Available
TCGA-EJ-A65M-01A-11R-A29R-07	Tumor	TCGA-EJ-A65M	308.70.0	Nationwide Children's Hospital	22	PRAD	1FE181E0-9900-4494-B194-DB6C7F3A9741	12	TCGA	2016	TCGA-EJ-A65M	D4FF9F1A-1D35-4AD6-9A36-059547081C7E	NO	Not Available	4	-23767	Not Available		Not Available	Not Available	Not Available	0	230	Not Available	Not Available	Not Available	Not Available
TCGA-EJ-A6RA-01A-11R-A33R-07	Tumor	TCGA-EJ-A6RA	348.57.0	Nationwide Children's Hospital	22	PRAD	4A310F2B-0D24-492B-BECC-659FACDE4025	12	TCGA	2016	TCGA-EJ-A6RA	4EF24CCA-976B-4C2F-8810-4339967DA570	YES	Not Available	4	-25679	Not Available		Not Available	Not Available	353	0	353	Not Available	Not Available	Not Available	Not Available
TCGA-EJ-A6RC-01A-11R-A32O-07	Tumor	TCGA-EJ-A6RC	331.61.0	Nationwide Children's Hospital	22	PRAD	D791A853-8E38-4576-8B77-7B0AF35EF290	12	TCGA	2016	TCGA-EJ-A6RC	AAE0FCA8-99E9-4FDE-A2E9-B0EA500737F8	NO	Not Available	4	-23598	Not Available		Not Available	Not Available	Not Available	0	693	Not Available	Not Available	Not Available	Not Available
TCGA-EJ-A7NF-01A-11R-A33R-07	Tumor	TCGA-EJ-A7NF	348.57.0	Nationwide Children's Hospital	22	PRAD	629AD97A-E47B-4134-A506-32089B9252A4	12	TCGA	2016	TCGA-EJ-A7NF	F4478172-7727-4680-9934-DA755AB1825C	NO	Not Available	4	-20587	Not Available		Not Available	Not Available	Not Available	0	216	Not Available	Not Available	Not Available	Not Available
TCGA-EJ-A7NG-01A-31R-A33R-07	Tumor	TCGA-EJ-A7NG	348.57.0	Nationwide Children's Hospital	22	PRAD	CC704EBD-689D-4DD2-8D5B-5CFFF4BEBF7C	12	TCGA	2016	TCGA-EJ-A7NG	607FD22B-F281-431B-848E-AE01E69567E2	NO	Not Available	4	-23458	Not Available		Not Available	Not Available	Not Available	0	264	Not Available	Not Available	Not Available	Not Available
TCGA-EJ-A7NH-01A-12R-A33R-07	Tumor	TCGA-EJ-A7NH	348.57.0	Nationwide Children's Hospital	22	PRAD	77DBF8A2-DDC1-4219-B107-E4D9AA5592AE	12	TCGA	2016	TCGA-EJ-A7NH	0D498226-E22A-44A4-9EF8-1DA8E83FA55B	NO	Not Available	5	-20734	Not Available		Not Available	Not Available	Not Available	0	172	Not Available	Not Available	Not Available	Not Available
TCGA-EJ-A7NJ-01A-22R-A352-07	Tumor	TCGA-EJ-A7NJ	357.55.0	Nationwide Children's Hospital	22	PRAD	27D8C57F-F77B-4B57-BAE1-B000EE5E335E	12	TCGA	2016	TCGA-EJ-A7NJ	F6743FF8-542E-4FDE-8FF2-4878FCABFFDA	NO	Not Available	4	-21748	Not Available		Not Available	Not Available	Not Available	0	197	Not Available	Not Available	Not Available	Not Available
TCGA-EJ-A7NK-01A-12R-A352-07	Tumor	TCGA-EJ-A7NK	357.55.0	Nationwide Children's Hospital	22	PRAD	96A4FD93-5E87-41AD-B95B-880E374066BD	12	TCGA	2016	TCGA-EJ-A7NK	C362F6F9-4CE6-4659-8C36-4CD45C72FB03	NO	Not Available	4	-21530	Not Available		Not Available	Not Available	Not Available	0	295	Not Available	Not Available	Not Available	Not Available
TCGA-EJ-A7NM-01A-21R-A33R-07	Tumor	TCGA-EJ-A7NM	348.57.0	Nationwide Children's Hospital	22	PRAD	D0DBE117-4F61-4600-B2EF-EE0D86E79CDA	12	TCGA	2016	TCGA-EJ-A7NM	AA8B99FD-973F-465D-AE24-3421FE784687	NO	Not Available	4	-23603	Not Available		Not Available	Not Available	Not Available	0	128	Not Available	Not Available	Not Available	Not Available
TCGA-EJ-A7NN-01A-11R-A33R-07	Tumor	TCGA-EJ-A7NN	348.57.0	Nationwide Children's Hospital	22	PRAD	15DCF866-B283-4FCB-BE8D-89D80AF3F92A	12	TCGA	2016	TCGA-EJ-A7NN	C8FAB4A7-FD7E-4D5E-A330-18C7E148B9D0	YES	Not Available	4	-22499	Not Available		Not Available	Not Available	197	0	197	Not Available	Not Available	Not Available	Not Available
TCGA-EJ-A8FN-01A-11R-A352-07	Tumor	TCGA-EJ-A8FN	357.55.0	Nationwide Children's Hospital	22	PRAD	A65476AB-D7E8-4CBF-AF4D-A32B7C13D9B7	12	TCGA	2016	TCGA-EJ-A8FN	EA770D22-2CBA-465C-9555-E0877DCECB9F	NO	Not Available	24	-21506	Not Available		Not Available	Not Available	Not Available	0	203	Not Available	Not Available	Not Available	Not Available
TCGA-EJ-A8FO-01A-21R-A36G-07	Tumor	TCGA-EJ-A8FO	370.53.0	Nationwide Children's Hospital	22	PRAD	F7F88CF3-A6C9-40B2-B42D-6A7CDB2F9FF4	12	TCGA	2016	TCGA-EJ-A8FO	B751083D-BE6D-45DA-BE97-A6D41D8EBE97	NO	Not Available	24	-18875	Not Available		Not Available	Not Available	Not Available	0	156	Not Available	Not Available	Not Available	Not Available
TCGA-EJ-A8FO-11A-11R-A36G-07	Normal	TCGA-EJ-A8FO	370.53.0	Nationwide Children's Hospital	22	PRAD	F7F88CF3-A6C9-40B2-B42D-6A7CDB2F9FF4	12	TCGA	2016	TCGA-EJ-A8FO	B751083D-BE6D-45DA-BE97-A6D41D8EBE97	NO	Not Available	24	-18875	Not Available		Not Available	Not Available	Not Available	0	156	Not Available	Not Available	Not Available	Not Available
TCGA-EJ-A8FP-01A-21R-A36G-07	Tumor	TCGA-EJ-A8FP	370.53.0	Nationwide Children's Hospital	22	PRAD	786152E6-3B8E-4164-928D-CA73AF79ED38	12	TCGA	2016	TCGA-EJ-A8FP	00F0F7DD-71DE-4E4F-B4B5-DF860324F2E8	YES	Not Available	24	-21769	Not Available		Not Available	Not Available	117	0	117	Not Available	Not Available	Not Available	Not Available
TCGA-EJ-A8FS-01A-11R-A352-07	Tumor	TCGA-EJ-A8FS	357.55.0	Nationwide Children's Hospital	22	PRAD	E61F634C-EC2E-4EE4-B306-208A6A65B38F	12	TCGA	2016	TCGA-EJ-A8FS	9044098B-415D-4893-A682-3636F6B2B2DB	YES	Not Available	24	-24380	Not Available		Not Available	Not Available	216	0	216	Not Available	Not Available	Not Available	Not Available
TCGA-EJ-A8FU-01A-11R-A36G-07	Tumor	TCGA-EJ-A8FU	370.53.0	Nationwide Children's Hospital	22	PRAD	62872E12-64CE-4B76-B03E-0AD897738538	12	TCGA	2016	TCGA-EJ-A8FU	23E56E08-E11D-4E83-88A8-1254675B3AF8	Not Available	Not Available	24	-23472	Not Available		Not Available	Not Available	Not Available	0	82	Not Available	Not Available	Not Available	Not Available
TCGA-EJ-AB20-01A-12R-A41O-07	Tumor	TCGA-EJ-AB20	429.43.0	Nationwide Children's Hospital	22	PRAD	439B7C57-403C-4DF0-8730-B2396972E12A	12	TCGA	2016	TCGA-EJ-AB20	743FFC51-D613-407F-B040-E99969C31802	NO	Not Available	23	-22626	Not Available		Not Available	Not Available	Not Available	0	131	Not Available	Not Available	Not Available	Not Available
TCGA-EJ-AB27-01A-11R-A41O-07	Tumor	TCGA-EJ-AB27	429.43.0	Nationwide Children's Hospital	22	PRAD	FF0E521E-4368-44A4-9BE2-2B892EF40E90	12	TCGA	2016	TCGA-EJ-AB27	B7B61392-C085-4E28-892F-E9B6FE6ECE41	NO	Not Available	24	-18648	Not Available		Not Available	Not Available	Not Available	0	145	Not Available	Not Available	Not Available	Not Available
TCGA-FC-7708-01A-11R-2118-07	Tumor	TCGA-FC-7708	184.82.0	Nationwide Children's Hospital	22	PRAD	06AACC4D-16EC-4204-8B91-6A1B4D767A3C	12	TCGA	2016	TCGA-FC-7708	208a75b3-407c-4c5a-8938-3691547b6887	NO	Not Available	17	-19144	Not Available		Not Available	Not Available	Not Available	0	32	NO	Not Available	NO	Not Available
TCGA-FC-7961-01A-11R-A29R-07	Tumor	TCGA-FC-7961	308.70.0	Nationwide Children's Hospital	22	PRAD	FD74A61D-861A-4F5A-BA6D-5A4B29860AE0	12	TCGA	2016	TCGA-FC-7961	a8d81122-3f2a-43f4-bdc1-479cab37a19d	Not Available	Not Available	16	-22888	Not Available		65	Not Available	Not Available	0	70	YES	No Evidence of Extraprostatic Extension	Not Available	Not Available
TCGA-FC-A4JI-01A-11R-A250-07	Tumor	TCGA-FC-A4JI	268.67.0	Nationwide Children's Hospital	22	PRAD	308EEC50-AF2E-4CF9-AAB3-2F808DEE4AB7	12	TCGA	2016	TCGA-FC-A4JI	30F623A3-DAE7-41DA-AB10-8786D094209E	Not Available	Normal (no evidence of prostate cancer) [cM0]	11	-25931	12		16	Not Available	Not Available	0	29	YES	Extraprostatic Extension Localized (e.g. seminal vesicles)	NO	Not Available	TCGA-FC-A4JI-D48398	4B578CBB-1746-4AFD-A8AF-E05F391AB4D3	Not Available	12	143	52	Casodex	Complete Response	9	Not Available	Not Available	Not Available	Not Available	Not Applicable	Not Available	Not Available	NO	Hormone Therapy	Not Available	Not Available	Not Available	NO
TCGA-FC-A5OB-01A-11R-A29R-07	Tumor	TCGA-FC-A5OB	308.70.0	Nationwide Children's Hospital	22	PRAD	83BE641D-33BA-481D-B13F-5078C8B74DD2	12	TCGA	2016	TCGA-FC-A5OB	F7238E82-A394-4A7C-8514-6241D0AA17E3	NO	Abnormal (not related to prostate cancer)	12	-19413	9		9	Not Available	Not Available	0	273	YES	No Evidence of Extraprostatic Extension	NO	Not Available	TCGA-FC-A5OB-D61436	8B5BACC2-F2B9-4EE7-9C22-44FEAFA0C8A1	Not Available	30	Not Available	118	Lupron	Not Applicable	6	Not Available	Not Available	Not Available	Not Available	Not Applicable	Not Available	Not Available	YES	Hormone Therapy	Not Available	Not Available	Not Available	NO
TCGA-FC-A66V-01A-21R-A30B-07	Tumor	TCGA-FC-A66V	312.65.0	Nationwide Children's Hospital	22	PRAD	DA6AC762-E9A8-4E31-B1AB-72A1CF239C23	12	TCGA	2016	TCGA-FC-A66V	7466D120-6A6E-40A0-96D3-4979816D6278	NO	Normal (no evidence of prostate cancer) [cM0]	12	-27282	28		27	Not Available	Not Available	0	122	YES	No Evidence of Extraprostatic Extension	NO	Not Available
TCGA-FC-A6HD-01A-11R-A31N-07	Tumor	TCGA-FC-A6HD	320.62.0	Nationwide Children's Hospital	22	PRAD	891002FA-53EC-4CBB-93FE-CE998572A935	12	TCGA	2016	TCGA-FC-A6HD	F97FED28-FDF3-4C82-8B6D-1015848B80DC	Not Available	Normal (no evidence of prostate cancer) [cM0]	17	-28197	33		33	Not Available	Not Available	0	54	YES	No Evidence of Extraprostatic Extension	NO	Not Available
TCGA-FC-A8O0-01A-41R-A37L-07	Tumor	TCGA-FC-A8O0	389.51.0	Nationwide Children's Hospital	22	PRAD	68A350B2-A4DF-480D-A16F-F199FF58762C	12	TCGA	2016	TCGA-FC-A8O0	7EEA6FD7-733C-44EB-B4B7-50BB3A2628A0	NO	Not Available	27	-25115	Not Available		10	-8	Not Available	0	54	YES	Extraprostatic Extension Localized (e.g. seminal vesicles)	YES	Extraprostatic Extension Localized (e.g. seminal vesicles);Extraprostatic Extension (regional lymphadenopathy) [e.g. cN1]
TCGA-G9-6329-01A-13R-1965-07	Tumor	TCGA-G9-6329	161.76.0	Nationwide Children's Hospital	22	PRAD	D24678A8-6851-4EEF-AB88-578B90CB1BA5	12	TCGA	2016	TCGA-G9-6329	a08fd0a6-a89a-4adb-b641-d4c1238abb71	NO	Normal (no evidence of prostate cancer) [cM0]	20	-24797	10		10	Not Available	Not Available	0	923	YES	No Evidence of Extraprostatic Extension	NO	Not Available
TCGA-G9-6332-01A-11R-1789-07	Tumor	TCGA-G9-6332	108.76.0	Nationwide Children's Hospital	22	PRAD	875811CC-C799-46AD-8DFD-B08D42F34F9B	12	TCGA	2016	TCGA-G9-6332	c46022f8-b122-4367-836b-ec1ae641a87d	Not Available	Normal (no evidence of prostate cancer) [cM0]	20	-20166	11		11	Not Available	Not Available	0	2328	YES	No Evidence of Extraprostatic Extension	NO	Not Available
TCGA-G9-6333-01A-12R-1965-07	Tumor	TCGA-G9-6333	161.76.0	Nationwide Children's Hospital	22	PRAD	0DF195C5-BC06-4FDA-994D-1552A1A67272	12	TCGA	2016	TCGA-G9-6333	64bf32c9-9466-404a-a147-e7a0b9e91e34	NO	Normal (no evidence of prostate cancer) [cM0]	19	-24249	1102		1102	Not Available	Not Available	0	1925	YES	No Evidence of Extraprostatic Extension	NO	Not Available
TCGA-G9-6333-11A-01R-1965-07	Normal	TCGA-G9-6333	161.76.0	Nationwide Children's Hospital	22	PRAD	0DF195C5-BC06-4FDA-994D-1552A1A67272	12	TCGA	2016	TCGA-G9-6333	64bf32c9-9466-404a-a147-e7a0b9e91e34	NO	Normal (no evidence of prostate cancer) [cM0]	19	-24249	1102		1102	Not Available	Not Available	0	1925	YES	No Evidence of Extraprostatic Extension	NO	Not Available
TCGA-G9-6336-01A-11R-1789-07	Tumor	TCGA-G9-6336	108.76.0	Nationwide Children's Hospital	22	PRAD	ECC4F892-629B-4386-AE7D-ECE641D75BA5	12	TCGA	2016	TCGA-G9-6336	59207bcd-f127-481f-b576-8716da7d7d97	NO	Normal (no evidence of prostate cancer) [cM0]	19	-20851	98		104	Not Available	Not Available	0	1669	YES	No Evidence of Extraprostatic Extension	NO	Not Available
TCGA-G9-6338-01A-12R-1965-07	Tumor	TCGA-G9-6338	161.76.0	Nationwide Children's Hospital	22	PRAD	80C240FF-C9E1-4BF4-B8E1-53DA3B03AFA8	12	TCGA	2016	TCGA-G9-6338	2c48b1bf-4e49-4869-874b-f08787fa04b5	Not Available	Normal (no evidence of prostate cancer) [cM0]	16	-22360	13		82	Not Available	Not Available	0	1649	YES	No Evidence of Extraprostatic Extension	NO	Not Available
TCGA-G9-6339-01A-12R-A311-07	Tumor	TCGA-G9-6339	315.66.0	Nationwide Children's Hospital	22	PRAD	9D10077A-BF11-4769-8142-7C497AB87E2D	12	TCGA	2016	TCGA-G9-6339	d39d1a49-fcc0-4f2c-9338-df904e7f6a09	NO	Normal (no evidence of prostate cancer) [cM0]	29	-21305	4		Not Available	Not Available	1634	0	2110	NO	Not Available	NO	Not Available
TCGA-G9-6342-01A-11R-1965-07	Tumor	TCGA-G9-6342	161.76.0	Nationwide Children's Hospital	22	PRAD	68C72787-E1AE-40A7-8B40-EC05F6CFE1FC	12	TCGA	2016	TCGA-G9-6342	00e41e6a-9fe7-44f9-978b-7b05b179506a	NO	Normal (no evidence of prostate cancer) [cM0]	16	-22472	32		36	Not Available	Not Available	0	1338	YES	No Evidence of Extraprostatic Extension	NO	Not Available
TCGA-G9-6342-11A-02R-1965-07	Normal	TCGA-G9-6342	161.76.0	Nationwide Children's Hospital	22	PRAD	68C72787-E1AE-40A7-8B40-EC05F6CFE1FC	12	TCGA	2016	TCGA-G9-6342	00e41e6a-9fe7-44f9-978b-7b05b179506a	NO	Normal (no evidence of prostate cancer) [cM0]	16	-22472	32		36	Not Available	Not Available	0	1338	YES	No Evidence of Extraprostatic Extension	NO	Not Available
TCGA-G9-6343-01A-21R-1965-07	Tumor	TCGA-G9-6343	161.76.0	Nationwide Children's Hospital	22	PRAD	8E093351-D28D-4A71-86A1-322AB2A525D6	12	TCGA	2016	TCGA-G9-6343	36b87d12-9f96-460f-a3b5-a4c08cbf5b07	NO	Not Available	16	-22843	Not Available		Not Available	Not Available	Not Available	0	554	NO	Not Available	NO	Not Available
TCGA-G9-6347-01A-11R-A31N-07	Tumor	TCGA-G9-6347	320.62.0	Nationwide Children's Hospital	22	PRAD	BD38A53E-4F15-41E8-BE1F-92F968701982	12	TCGA	2016	TCGA-G9-6347	b5268f49-2710-4d17-a78b-4a05412e8375	NO	Not Available	29	-21721	Not Available		Not Available	Not Available	Not Available	0	1718	NO	Not Available	NO	Not Available
TCGA-G9-6348-01A-11R-1789-07	Tumor	TCGA-G9-6348	108.76.0	Nationwide Children's Hospital	22	PRAD	008E503C-7F15-40D8-98A8-8832086D8442	12	TCGA	2016	TCGA-G9-6348	8ad78c4f-c84c-4f9e-88c9-42a05eb65498	NO	Abnormal (not related to prostate cancer)	15	-24936	31		31	Not Available	Not Available	0	1144	YES	No Evidence of Extraprostatic Extension	NO	Not Available
TCGA-G9-6348-11A-01R-1789-07	Normal	TCGA-G9-6348	108.76.0	Nationwide Children's Hospital	22	PRAD	008E503C-7F15-40D8-98A8-8832086D8442	12	TCGA	2016	TCGA-G9-6348	8ad78c4f-c84c-4f9e-88c9-42a05eb65498	NO	Abnormal (not related to prostate cancer)	15	-24936	31		31	Not Available	Not Available	0	1144	YES	No Evidence of Extraprostatic Extension	NO	Not Available
TCGA-G9-6351-01A-21R-1965-07	Tumor	TCGA-G9-6351	161.76.0	Nationwide Children's Hospital	22	PRAD	28E11FE0-7CE3-49EC-B50A-8CD13AB06099	12	TCGA	2016	TCGA-G9-6351	f59b9c65-46e8-4cc3-aa71-8844f6c2273c	NO	Normal (no evidence of prostate cancer) [cM0]	14	-18723	8		11	Not Available	Not Available	0	1215	YES	No Evidence of Extraprostatic Extension	NO	Not Available
TCGA-G9-6351-11A-01R-1965-07	Normal	TCGA-G9-6351	161.76.0	Nationwide Children's Hospital	22	PRAD	28E11FE0-7CE3-49EC-B50A-8CD13AB06099	12	TCGA	2016	TCGA-G9-6351	f59b9c65-46e8-4cc3-aa71-8844f6c2273c	NO	Normal (no evidence of prostate cancer) [cM0]	14	-18723	8		11	Not Available	Not Available	0	1215	YES	No Evidence of Extraprostatic Extension	NO	Not Available
TCGA-G9-6353-01A-11R-1965-07	Tumor	TCGA-G9-6353	161.76.0	Nationwide Children's Hospital	22	PRAD	79C97D58-7ED2-4742-9E66-F4A9DFC28DE7	12	TCGA	2016	TCGA-G9-6353	bcc94953-ce79-428e-99c1-632e42c1b9bc	NO	Not Available	14	-21221	Not Available		Not Available	Not Available	Not Available	0	848	NO	Not Available	NO	Not Available
TCGA-G9-6354-01A-11R-A311-07	Tumor	TCGA-G9-6354	315.66.0	Nationwide Children's Hospital	22	PRAD	7077ED79-485D-46A2-8989-994CE0EBE8A1	12	TCGA	2016	TCGA-G9-6354	6bbbe263-3632-4567-912c-95bc9940a1dd	NO	Not Available	29	-20403	Not Available		Not Available	Not Available	Not Available	0	1501	NO	Not Available	NO	Not Available
TCGA-G9-6356-01A-11R-1789-07	Tumor	TCGA-G9-6356	108.76.0	Nationwide Children's Hospital	22	PRAD	73415424-9148-4D4F-A9CC-C3CE406A4BC5	12	TCGA	2016	TCGA-G9-6356	1d7ffbe7-6139-412b-8739-8082a63a2b33	NO	Normal (no evidence of prostate cancer) [cM0]	14	-22010	24		21	Not Available	Not Available	0	1000	YES	No Evidence of Extraprostatic Extension	NO	Not Available
TCGA-G9-6356-11A-01R-1789-07	Normal	TCGA-G9-6356	108.76.0	Nationwide Children's Hospital	22	PRAD	73415424-9148-4D4F-A9CC-C3CE406A4BC5	12	TCGA	2016	TCGA-G9-6356	1d7ffbe7-6139-412b-8739-8082a63a2b33	NO	Normal (no evidence of prostate cancer) [cM0]	14	-22010	24		21	Not Available	Not Available	0	1000	YES	No Evidence of Extraprostatic Extension	NO	Not Available
TCGA-G9-6361-01A-21R-1965-07	Tumor	TCGA-G9-6361	161.76.0	Nationwide Children's Hospital	22	PRAD	03F2D100-6C08-4BF7-B2CB-B033C6B97F2B	12	TCGA	2016	TCGA-G9-6361	71d14304-ccb0-4a4c-b935-8c014ca75fd0	NO	Normal (no evidence of prostate cancer) [cM0]	13	-22565	38		31	Not Available	Not Available	0	1008	YES	No Evidence of Extraprostatic Extension	NO	Not Available
TCGA-G9-6362-01A-11R-1789-07	Tumor	TCGA-G9-6362	108.76.0	Nationwide Children's Hospital	22	PRAD	F1A29113-96A2-4C3E-8B07-07769B4C5D81	12	TCGA	2016	TCGA-G9-6362	f228ef91-ecfb-4d1e-8e6a-b43d2185270e	NO	Normal (no evidence of prostate cancer) [cM0]	13	-21149	8		Not Available	Not Available	Not Available	0	822	NO	Not Available	NO	Not Available
TCGA-G9-6362-11A-01R-1789-07	Normal	TCGA-G9-6362	108.76.0	Nationwide Children's Hospital	22	PRAD	F1A29113-96A2-4C3E-8B07-07769B4C5D81	12	TCGA	2016	TCGA-G9-6362	f228ef91-ecfb-4d1e-8e6a-b43d2185270e	NO	Normal (no evidence of prostate cancer) [cM0]	13	-21149	8		Not Available	Not Available	Not Available	0	822	NO	Not Available	NO	Not Available
TCGA-G9-6363-01A-21R-1789-07	Tumor	TCGA-G9-6363	108.76.0	Nationwide Children's Hospital	22	PRAD	FF97333F-EACC-435F-B3CE-43B3FA5DC966	12	TCGA	2016	TCGA-G9-6363	b5b3871c-078c-46a7-ac50-ef916d4a6781	NO	Normal (no evidence of prostate cancer) [cM0]	9	-23480	58		23	Not Available	Not Available	0	993	YES	No Evidence of Extraprostatic Extension	NO	Not Available
TCGA-G9-6363-11A-01R-1789-07	Normal	TCGA-G9-6363	108.76.0	Nationwide Children's Hospital	22	PRAD	FF97333F-EACC-435F-B3CE-43B3FA5DC966	12	TCGA	2016	TCGA-G9-6363	b5b3871c-078c-46a7-ac50-ef916d4a6781	NO	Normal (no evidence of prostate cancer) [cM0]	9	-23480	58		23	Not Available	Not Available	0	993	YES	No Evidence of Extraprostatic Extension	NO	Not Available
TCGA-G9-6364-01A-21R-1789-07	Tumor	TCGA-G9-6364	108.76.0	Nationwide Children's Hospital	22	PRAD	BF49E6B2-C1CC-4A72-895F-2008D43F48B2	12	TCGA	2016	TCGA-G9-6364	f8d8b417-5945-42a5-850a-fbc04b4f0e61	NO	Not Available	9	-26603	Not Available		Not Available	Not Available	Not Available	0	841	NO	Not Available	NO	Not Available
TCGA-G9-6365-01A-11R-1789-07	Tumor	TCGA-G9-6365	108.76.0	Nationwide Children's Hospital	22	PRAD	315CFEF4-6113-4761-90F1-0F0D14EF291B	12	TCGA	2016	TCGA-G9-6365	6845076e-e940-4437-8618-81db4a447544	NO	Not Available	9	-26207	Not Available		Not Available	Not Available	Not Available	0	804	NO	Not Available	NO	Not Available
TCGA-G9-6365-11A-01R-1789-07	Normal	TCGA-G9-6365	108.76.0	Nationwide Children's Hospital	22	PRAD	315CFEF4-6113-4761-90F1-0F0D14EF291B	12	TCGA	2016	TCGA-G9-6365	6845076e-e940-4437-8618-81db4a447544	NO	Not Available	9	-26207	Not Available		Not Available	Not Available	Not Available	0	804	NO	Not Available	NO	Not Available
TCGA-G9-6366-01A-11R-2118-07	Tumor	TCGA-G9-6366	184.82.0	Nationwide Children's Hospital	22	PRAD	B85219FA-4B29-4E93-84F0-30D2D0831002	12	TCGA	2016	TCGA-G9-6366	df3abb97-c790-4ff6-a726-6645b3058d72	NO	Not Available	8	-22428	Not Available		Not Available	Not Available	Not Available	0	101	NO	Not Available	NO	Not Available
TCGA-G9-6367-01A-11R-1789-07	Tumor	TCGA-G9-6367	108.76.0	Nationwide Children's Hospital	22	PRAD	F4124BE7-6627-4893-ACC3-54E3D9C81B48	12	TCGA	2016	TCGA-G9-6367	9f751c9d-ad41-4f02-b7f8-12423857d418	Not Available	Normal (no evidence of prostate cancer) [cM0]	8	-22176	30		30	Not Available	Not Available	0	875	YES	No Evidence of Extraprostatic Extension	NO	Not Available
TCGA-G9-6369-01A-21R-1965-07	Tumor	TCGA-G9-6369	161.76.0	Nationwide Children's Hospital	22	PRAD	44776578-84AC-4FD9-904C-3F3FA4EF0D4D	12	TCGA	2016	TCGA-G9-6369	e0ff90e5-e6c3-4fb5-9512-6f09a891378b	NO	Normal (no evidence of prostate cancer) [cM0]	7	-20238	35		23	Not Available	Not Available	0	851	YES	No Evidence of Extraprostatic Extension	NO	Not Available
TCGA-G9-6370-01A-11R-1789-07	Tumor	TCGA-G9-6370	108.76.0	Nationwide Children's Hospital	22	PRAD	5BDE4E1E-49C1-4567-A440-632F236B80FD	12	TCGA	2016	TCGA-G9-6370	f947b0bc-bdac-44e8-b5b9-ffae4147740a	NO	Not Available	7	-19149	Not Available		Not Available	Not Available	Not Available	0	806	NO	Not Available	NO	Not Available
TCGA-G9-6371-01A-11R-1789-07	Tumor	TCGA-G9-6371	108.76.0	Nationwide Children's Hospital	22	PRAD	DB596318-7F5C-4412-B8D0-1CD11299F5DD	12	TCGA	2016	TCGA-G9-6371	d5c43a14-21ab-4178-ae33-2d8b7baa256f	NO	Not Available	6	-21365	Not Available		Not Available	Not Available	Not Available	0	846	NO	Not Available	NO	Not Available
TCGA-G9-6373-01A-11R-1789-07	Tumor	TCGA-G9-6373	108.76.0	Nationwide Children's Hospital	22	PRAD	967514DF-8782-4733-A328-0E7AA205786D	12	TCGA	2016	TCGA-G9-6373	c3a509c6-35a6-4d17-a9fd-0aa8884b33a0	Not Available	Normal (no evidence of prostate cancer) [cM0]	6	-24887	29		Not Available	Not Available	Not Available	0	505	NO	Not Available	NO	Not Available
TCGA-G9-6377-01A-11R-1965-07	Tumor	TCGA-G9-6377	161.76.0	Nationwide Children's Hospital	22	PRAD	FB520713-DA8E-409E-8CF6-EEF3096B1861	12	TCGA	2016	TCGA-G9-6377	007f9081-5093-4323-b4f8-cd510bf20705	NO	Abnormal (not related to prostate cancer)	5	-22419	36		11	Not Available	Not Available	0	518	YES	No Evidence of Extraprostatic Extension	NO	Not Available
TCGA-G9-6378-01A-11R-1789-07	Tumor	TCGA-G9-6378	108.76.0	Nationwide Children's Hospital	22	PRAD	8A48A5AF-07A0-4569-9B6F-8590D6A3EEAA	12	TCGA	2016	TCGA-G9-6378	12f225d0-cbff-44eb-9183-bacc7f33b090	NO	Normal (no evidence of prostate cancer) [cM0]	5	-19879	-176		100	Not Available	Not Available	0	664	YES	No Evidence of Extraprostatic Extension	NO	Not Available
TCGA-G9-6379-01A-11R-A31N-07	Tumor	TCGA-G9-6379	320.62.0	Nationwide Children's Hospital	22	PRAD	212B1477-EA6D-4568-B09F-9C91D6853C3E	12	TCGA	2016	TCGA-G9-6379	d33074f0-5f88-4995-9439-76068a9f4836	NO	Not Available	29	-25126	Not Available		Not Available	Not Available	Not Available	0	1393	NO	Not Available	NO	Not Available
TCGA-G9-6384-01A-11R-1789-07	Tumor	TCGA-G9-6384	108.76.0	Nationwide Children's Hospital	22	PRAD	E5837C94-ADB6-4714-B9C2-396C869493E3	12	TCGA	2016	TCGA-G9-6384	a279d5aa-51f7-4e75-9e14-b206b97ec4bd	NO	Not Available	2	-19620	Not Available		Not Available	Not Available	Not Available	0	390	NO	Not Available	NO	Not Available
TCGA-G9-6384-11A-01R-1858-07	Normal	TCGA-G9-6384	108.76.0	Nationwide Children's Hospital	22	PRAD	E5837C94-ADB6-4714-B9C2-396C869493E3	12	TCGA	2016	TCGA-G9-6384	a279d5aa-51f7-4e75-9e14-b206b97ec4bd	NO	Not Available	2	-19620	Not Available		Not Available	Not Available	Not Available	0	390	NO	Not Available	NO	Not Available
TCGA-G9-6385-01A-11R-1789-07	Tumor	TCGA-G9-6385	108.76.0	Nationwide Children's Hospital	22	PRAD	A20C96B8-1FB6-49DE-A6B5-81453D8735E5	12	TCGA	2016	TCGA-G9-6385	e82a04cf-e81e-43c6-9cd9-0e29fa0f00ae	NO	Normal (no evidence of prostate cancer) [cM0]	2	-24399	12		Not Available	Not Available	Not Available	0	356	NO	Not Available	NO	Not Available
TCGA-G9-6494-01A-11R-1789-07	Tumor	TCGA-G9-6494	108.76.0	Nationwide Children's Hospital	22	PRAD	A38B9EEE-AD21-4C14-8EAB-D9CC0B433600	12	TCGA	2016	TCGA-G9-6494	0c459149-0dfe-4206-b50b-db79180ebb57	Not Available	Normal (no evidence of prostate cancer) [cM0]	6	-24381	-13		-13	Not Available	Not Available	0	1442	YES	No Evidence of Extraprostatic Extension	NO	Not Available
TCGA-G9-6496-01A-11R-1789-07	Tumor	TCGA-G9-6496	108.76.0	Nationwide Children's Hospital	22	PRAD	9C340E53-4089-45E1-BA11-84D31EA385CE	12	TCGA	2016	TCGA-G9-6496	ce2b7e17-424e-4954-8a68-19d7f98d2e7e	NO	Normal (no evidence of prostate cancer) [cM0]	21	-22602	19		20	Not Available	Not Available	0	1014	YES	No Evidence of Extraprostatic Extension	NO	Not Available
TCGA-G9-6496-11A-01R-1789-07	Normal	TCGA-G9-6496	108.76.0	Nationwide Children's Hospital	22	PRAD	9C340E53-4089-45E1-BA11-84D31EA385CE	12	TCGA	2016	TCGA-G9-6496	ce2b7e17-424e-4954-8a68-19d7f98d2e7e	NO	Normal (no evidence of prostate cancer) [cM0]	21	-22602	19		20	Not Available	Not Available	0	1014	YES	No Evidence of Extraprostatic Extension	NO	Not Available
TCGA-G9-6498-01A-12R-A311-07	Tumor	TCGA-G9-6498	315.66.0	Nationwide Children's Hospital	22	PRAD	A02821C7-6112-42C7-81DA-DEE751067F3F	12	TCGA	2016	TCGA-G9-6498	b8fbfe87-e92c-4d54-a620-17b2dcde6d53	NO	Normal (no evidence of prostate cancer) [cM0]	29	-19568	47		Not Available	Not Available	1342	0	1608	NO	Not Available	NO	Not Available
TCGA-G9-6499-01A-12R-1965-07	Tumor	TCGA-G9-6499	161.76.0	Nationwide Children's Hospital	22	PRAD	1E109636-6174-48AE-B6F1-35205403B7A9	12	TCGA	2016	TCGA-G9-6499	acd5ceef-c5cf-4e95-9394-c50fdbc70c8d	NO	Equivocal	20	-24388	56		421	Not Available	Not Available	0	1109	YES	No Evidence of Extraprostatic Extension	NO	Not Available
TCGA-G9-6499-11A-02R-1965-07	Normal	TCGA-G9-6499	161.76.0	Nationwide Children's Hospital	22	PRAD	1E109636-6174-48AE-B6F1-35205403B7A9	12	TCGA	2016	TCGA-G9-6499	acd5ceef-c5cf-4e95-9394-c50fdbc70c8d	NO	Equivocal	20	-24388	56		421	Not Available	Not Available	0	1109	YES	No Evidence of Extraprostatic Extension	NO	Not Available
TCGA-G9-7509-01A-11R-A41O-07	Tumor	TCGA-G9-7509	429.43.0	Nationwide Children's Hospital	22	PRAD	4D1DFC4D-4279-4AC1-BA3D-B3489AD9449D	12	TCGA	2016	TCGA-G9-7509	7d0c6960-710f-42c7-889e-c3a7d4a30b3c	NO	Not Available	14	-17538	Not Available		Not Available	Not Available	Not Available	0	1164	NO	Not Available	NO	Not Available
TCGA-G9-7510-01A-11R-2263-07	Tumor	TCGA-G9-7510	221.78.0	Nationwide Children's Hospital	22	PRAD	83B4A8F0-2338-4995-9CCC-3B0696249A81	12	TCGA	2016	TCGA-G9-7510	f211f7a9-cf3b-432c-9ea0-1172cce14e9d	NO	Normal (no evidence of prostate cancer) [cM0]	31	-24187	22		22	Not Available	Not Available	0	674	YES	Extraprostatic Extension (regional lymphadenopathy)[e.g. cN1]	NO	Not Available
TCGA-G9-7519-01A-11R-2263-07	Tumor	TCGA-G9-7519	221.78.0	Nationwide Children's Hospital	22	PRAD	2F758D92-F705-4963-8D88-03CDF71B7F4A	12	TCGA	2016	TCGA-G9-7519	0f01ec33-00a8-4188-a8f0-e90d46ad9bc7	NO	Abnormal (not related to prostate cancer)	31	-21276	7		7	Not Available	Not Available	0	457	YES	No Evidence of Extraprostatic Extension	NO	Not Available
TCGA-G9-7521-01A-11R-2263-07	Tumor	TCGA-G9-7521	221.78.0	Nationwide Children's Hospital	22	PRAD	8265CA69-BFB6-43C1-B9F5-AEA5DE9C2539	12	TCGA	2016	TCGA-G9-7521	cf70909e-5143-47ae-b8ca-c3ae6ace7be2	NO	Normal (no evidence of prostate cancer) [cM0]	31	-19216	13		12	45	Not Available	0	487	YES	No Evidence of Extraprostatic Extension	YES	No Evidence of Extraprostatic Extension	TCGA-G9-7521-D32520;TCGA-G9-7521-D48748;TCGA-G9-7521-D48749	94346E82-E310-4D62-9ED8-198046EDC8F0;9608605E-E004-4DD9-95C5-E7FEC3D8A4FA;90843528-2700-45CE-AC3E-A2F776459478	Not Available;Not Available;Not Available	31;20;20	Not Available;Not Available;Not Available	207;207;676	Luprolide Depot;Lupron;Casodex	Not Applicable;Not Applicable;Not Applicable	5;9;9	Not Available;Not Available;Not Available	Not Available;Not Available;Not Available	Not Available;Not Available;Not Available	Not Available;Not Available;Not Available	Not Applicable;Not Applicable;Not Applicable	Not Available;Not Available;Not Available	Not Available;Not Available;Not Available	YES;YES;YES	Hormone Therapy;Hormone Therapy;Hormone Therapy	Not Available;Not Available;Not Available	Not Available;Not Available;Not Available	Not Available;Not Available;Not Available	NO;NO;NO
TCGA-G9-7522-01A-11R-2263-07	Tumor	TCGA-G9-7522	221.78.0	Nationwide Children's Hospital	22	PRAD	D8AA3F13-B198-480A-B4A4-D0B27F87AC58	12	TCGA	2016	TCGA-G9-7522	87959988-bb25-47ee-afc1-9af92592bbe7	NO	Not Available	31	-18033	Not Available		Not Available	Not Available	Not Available	0	452	NO	Not Available	NO	Not Available
TCGA-G9-7523-01A-11R-2263-07	Tumor	TCGA-G9-7523	221.78.0	Nationwide Children's Hospital	22	PRAD	F615E0F7-6ACC-4D1C-9200-FABE6FE2F3CC	12	TCGA	2016	TCGA-G9-7523	93e78f4c-e74b-4675-8d2c-d641fa25d8f2	NO	Abnormal (not related to prostate cancer)	31	-16269	20		20	Not Available	Not Available	0	324	YES	No Evidence of Extraprostatic Extension	NO	Not Available
TCGA-G9-7525-01A-31R-2263-07	Tumor	TCGA-G9-7525	221.78.0	Nationwide Children's Hospital	22	PRAD	93A24AF5-9FD0-44B1-B85C-347E8740EFC0	12	TCGA	2016	TCGA-G9-7525	f4e17ba1-f14f-480e-8fe3-415909fc320a	NO	Normal (no evidence of prostate cancer) [cM0]	31	-23481	12		12	Not Available	Not Available	0	512	YES	No Evidence of Extraprostatic Extension	NO	Not Available
TCGA-G9-A9S0-01A-11R-A41O-07	Tumor	TCGA-G9-A9S0	429.43.0	Nationwide Children's Hospital	22	PRAD	EDC0669C-7E98-45BB-99DB-243F4B095FD3	12	TCGA	2016	TCGA-G9-A9S0	084AC674-F4CF-4A4A-A6A2-687C05C272EA	YES	Normal (no evidence of prostate cancer) [cM0]	17	-19530	73	791	73	Not Available	429	0		YES	No Evidence of Extraprostatic Extension	NO	Not Available	TCGA-G9-A9S0-D60764;TCGA-G9-A9S0-D60766;TCGA-G9-A9S0-D60767;TCGA-G9-A9S0-D60768	77C8FAC6-FFCB-4ED2-9C2C-DFD81649CDFE;F7B52ECE-C4B6-460B-93FE-80E2B0FBB5E1;47E9F8B2-F44D-49A1-ACED-7B3CE938AD99;4F7E50A0-C217-4635-A1E3-677D4B516094	Not Available;Not Available;Not Available;Not Available	16;16;16;16	762;528;654;727	115;444;591;727	Zoladex;casodex;taxotere;cabazitaxel	Clinical Progressive Disease;Clinical Progressive Disease;Clinical Progressive Disease;Clinical Progressive Disease	6;6;6;6	Not Available;Not Available;Not Available;Not Available	Not Available;Not Available;Not Available;Not Available	Not Available;Not Available;Not Available;Not Available	Not Available;Not Available;Not Available;Not Available	Not Applicable;Not Applicable;Not Applicable;Not Applicable	Not Available;Not Available;Not Available;Not Available	Not Available;Not Available;Not Available;Not Available	NO;NO;NO;NO	Hormone Therapy;Hormone Therapy;Chemotherapy;Chemotherapy	Not Available;Not Available;Not Available;Not Available	Not Available;Not Available;Not Available;Not Available	Not Available;Not Available;Not Available;Not Available	NO;NO;NO;NO
TCGA-G9-A9S4-01A-11R-A41O-07	Tumor	TCGA-G9-A9S4	429.43.0	Nationwide Children's Hospital	22	PRAD	8FE6992E-E291-4728-AE74-0ED201FEA512	12	TCGA	2016	TCGA-G9-A9S4	A8573F49-9FED-4C85-9E1D-40ABAB7F86EC	NO	Normal (no evidence of prostate cancer) [cM0]	18	-22684	14		14	Not Available	Not Available	0	757	YES	Extraprostatic Extension Localized (e.g. seminal vesicles)	NO	Not Available	TCGA-G9-A9S4-D60898	2632918D-D29D-4614-9915-5D661493D4C7	Not Available	18	Not Available	93	lupron	Not Applicable	6	Not Available	Not Available	Not Available	Not Available	Not Applicable	Not Available	Not Available	YES	Hormone Therapy	Not Available	Not Available	Not Available	NO
TCGA-G9-A9S7-01A-11R-A41O-07	Tumor	TCGA-G9-A9S7	429.43.0	Nationwide Children's Hospital	22	PRAD	9D4CF88B-5305-4DED-8780-D775F341F4B4	12	TCGA	2016	TCGA-G9-A9S7	27953774-E97B-48E7-B966-1EC1E9C830B4	NO	Abnormal (not related to prostate cancer)	14	-20213	32		32	Not Available	Not Available	0	643	YES	No Evidence of Extraprostatic Extension	NO	Not Available
TCGA-H9-7775-01A-11R-2118-07	Tumor	TCGA-H9-7775	184.82.0	Nationwide Children's Hospital	22	PRAD	0FB506FD-50D8-423E-8FFE-32471C5296F1	12	TCGA	2016	TCGA-H9-7775	ecade538-f882-4f29-a363-7acb89fd0576	NO	Not Available	8	-24898	Not Available		Not Available	Not Available	Not Available	0	44	Not Available	Not Available	Not Available	Not Available
TCGA-H9-A6BX-01A-31R-A311-07	Tumor	TCGA-H9-A6BX	315.66.0	Nationwide Children's Hospital	22	PRAD	7D9F7E9C-E9D3-4B33-B36B-27278B227DC8	12	TCGA	2016	TCGA-H9-A6BX	3BA3D23D-67E2-4F38-9951-F5CFA1131F9F	NO	Not Available	26	-22039	Not Available		Not Available	Not Available	Not Available	0	570	NO	Not Available	NO	Not Available
TCGA-H9-A6BY-01A-11R-A30B-07	Tumor	TCGA-H9-A6BY	312.65.0	Nationwide Children's Hospital	22	PRAD	79635FC2-686C-459D-A639-3024AA33C0DB	12	TCGA	2016	TCGA-H9-A6BY	701991DA-6DEB-41DF-B9CC-E5049A886B5B	Not Available	Not Available	2	-23297	Not Available		Not Available	Not Available	Not Available	0	112	Unknown	Not Available	Unknown	Not Available
TCGA-HC-7075-01A-11R-1965-07	Tumor	TCGA-HC-7075	161.76.0	Nationwide Children's Hospital	22	PRAD	876C8E68-0DF2-42E5-8155-76F2E58BBBE8	12	TCGA	2016	TCGA-HC-7075	5dd69c3e-9a3d-450c-9f10-10b4d6daeeba	Not Available	Not Available	29	Not Available	Not Available		Not Available	Not Available	Not Available	0	63	Not Available	Not Available	Not Available	Not Available
TCGA-HC-7077-01A-11R-1965-07	Tumor	TCGA-HC-7077	161.76.0	Nationwide Children's Hospital	22	PRAD	19401574-B591-47AF-B0BA-D8117D0688B6	12	TCGA	2016	TCGA-HC-7077	92252560-5984-41f6-a4b5-a3aa8654c0c8	Not Available	Normal (no evidence of prostate cancer) [cM0]	9	-23636	-14		Not Available	Not Available	Not Available	0	77	NO	Not Available	NO	Not Available
TCGA-HC-7078-01A-11R-2118-07	Tumor	TCGA-HC-7078	184.82.0	Nationwide Children's Hospital	22	PRAD	94558DAE-9D68-4437-8617-60C1EFF1BDAA	12	TCGA	2016	TCGA-HC-7078	9f802576-1e98-496c-bda4-4b1dd2e411c8	Not Available	Normal (no evidence of prostate cancer) [cM0]	10	-25402	Not Available		Not Available	Not Available	Not Available	0	162	NO	No Evidence of Extraprostatic Extension	NO	Not Available
TCGA-HC-7079-01A-11R-1965-07	Tumor	TCGA-HC-7079	161.76.0	Nationwide Children's Hospital	22	PRAD	90A26A5E-D068-4490-89AD-6606B249540F	12	TCGA	2016	TCGA-HC-7079	10fbe481-f111-4f88-ae45-4d67cb265567	Not Available	Not Available	10	-18734	Not Available		Not Available	Not Available	Not Available	0	126	NO	Not Available	NO	Not Available
TCGA-HC-7080-01A-11R-1965-07	Tumor	TCGA-HC-7080	161.76.0	Nationwide Children's Hospital	22	PRAD	0F67E049-3B61-4662-B6FA-292DE7157916	12	TCGA	2016	TCGA-HC-7080	fd50ff41-ec9d-4db1-a673-36ba0ca1eac8	NO	Normal (no evidence of prostate cancer) [cM0]	9	-24243	19		19	Not Available	Not Available	0	104	YES	No Evidence of Extraprostatic Extension	NO	Not Available
TCGA-HC-7081-01A-11R-1965-07	Tumor	TCGA-HC-7081	161.76.0	Nationwide Children's Hospital	22	PRAD	6250D12F-38E0-4BFA-A1FA-008940709ECB	12	TCGA	2016	TCGA-HC-7081	3da2e90e-6450-4286-8c74-08dbecbfd788	Not Available	Not Available	11	Not Available	Not Available		Not Available	Not Available	Not Available	0	72	Not Available	Not Available	Not Available	Not Available
TCGA-HC-7209-01A-11R-2118-07	Tumor	TCGA-HC-7209	184.82.0	Nationwide Children's Hospital	22	PRAD	921C61EF-88A7-4EA7-A375-AB6D48A73E64	12	TCGA	2016	TCGA-HC-7209	582d1177-73b0-4a9c-8505-70d6b402bd01	Not Available	Not Available	10	-22129	Not Available		Not Available	Not Available	Not Available	0	41	Not Available	Not Available	Not Available	Not Available
TCGA-HC-7210-01A-11R-2118-07	Tumor	TCGA-HC-7210	184.82.0	Nationwide Children's Hospital	22	PRAD	FDFC3E59-3FD3-448D-ADDA-AF57D322B4C1	12	TCGA	2016	TCGA-HC-7210	6a5af80e-07ad-4cd3-aaab-5db1090835d9	Not Available	Not Available	10	-27343	Not Available		Not Available	Not Available	Not Available	0	149	Not Available	Not Available	Not Available	Not Available
TCGA-HC-7211-01A-11R-2118-07	Tumor	TCGA-HC-7211	184.82.0	Nationwide Children's Hospital	22	PRAD	436443DB-A36C-4AEF-AA5E-45AD10D6D5A0	12	TCGA	2016	TCGA-HC-7211	ec3870c9-4930-4af7-b2eb-1e16c9ec9f14	Not Available	Normal (no evidence of prostate cancer) [cM0]	11	-22768	14		14	Not Available	Not Available	0	24	YES	No Evidence of Extraprostatic Extension	NO	Not Available
TCGA-HC-7211-11A-01R-2118-07	Normal	TCGA-HC-7211	184.82.0	Nationwide Children's Hospital	22	PRAD	436443DB-A36C-4AEF-AA5E-45AD10D6D5A0	12	TCGA	2016	TCGA-HC-7211	ec3870c9-4930-4af7-b2eb-1e16c9ec9f14	Not Available	Normal (no evidence of prostate cancer) [cM0]	11	-22768	14		14	Not Available	Not Available	0	24	YES	No Evidence of Extraprostatic Extension	NO	Not Available
TCGA-HC-7212-01A-11R-2118-07	Tumor	TCGA-HC-7212	184.82.0	Nationwide Children's Hospital	22	PRAD	6C1137AD-70B8-4888-9D93-5D244D372455	12	TCGA	2016	TCGA-HC-7212	907b64d6-a26a-4092-a247-ac9af444d1c7	Not Available	Not Available	11	-20576	Not Available		Not Available	Not Available	Not Available	0	41	Not Available	Not Available	Not Available	Not Available
TCGA-HC-7213-01A-11R-2118-07	Tumor	TCGA-HC-7213	184.82.0	Nationwide Children's Hospital	22	PRAD	DC8C50F7-2057-41FF-969F-5A2E6A5B6E2E	12	TCGA	2016	TCGA-HC-7213	26eefaa1-1666-4ce1-8cf4-f6fabff81fd2	YES	Not Available	10	-19699	Not Available		22	34	170	0	60	YES	No Evidence of Extraprostatic Extension	YES	Extraprostatic Extension Localized (e.g. seminal vesicles)
TCGA-HC-7230-01A-11R-2118-07	Tumor	TCGA-HC-7230	184.82.0	Nationwide Children's Hospital	22	PRAD	4B7575DE-87E0-48F8-9C59-03BFE863ADC9	12	TCGA	2016	TCGA-HC-7230	03c66cf8-bc68-4ee1-a322-689a29b72262	Not Available	Not Available	6	-18577	Not Available		Not Available	Not Available	Not Available	0	51	Not Available	Not Available	Not Available	Not Available
TCGA-HC-7231-01A-11R-2118-07	Tumor	TCGA-HC-7231	184.82.0	Nationwide Children's Hospital	22	PRAD	B78D8D95-E3BD-4555-A336-AB4EDA24B52C	12	TCGA	2016	TCGA-HC-7231	b182bda9-3d9f-4958-96eb-bd6cc441830c	Not Available	Not Available	6	-24278	Not Available		Not Available	Not Available	Not Available	0	72	Not Available	Not Available	Not Available	Not Available
TCGA-HC-7232-01A-11R-2118-07	Tumor	TCGA-HC-7232	184.82.0	Nationwide Children's Hospital	22	PRAD	9935FB45-F6E8-49DB-9267-E0B877739312	12	TCGA	2016	TCGA-HC-7232	ce3585d3-7388-4d05-84c8-64e0883003b3	Not Available	Not Available	11	-24324	Not Available		Not Available	Not Available	Not Available	0	89	Not Available	Not Available	Not Available	Not Available
TCGA-HC-7233-01A-11R-2118-07	Tumor	TCGA-HC-7233	184.82.0	Nationwide Children's Hospital	22	PRAD	0BD64660-8923-4D13-84E3-98AE3877ADFA	12	TCGA	2016	TCGA-HC-7233	e2b33861-2247-413f-b2e5-9be3b604666c	Not Available	Not Available	11	Not Available	Not Available		Not Available	Not Available	Not Available	0	52	Not Available	Not Available	Not Available	Not Available
TCGA-HC-7736-01A-11R-2118-07	Tumor	TCGA-HC-7736	184.82.0	Nationwide Children's Hospital	22	PRAD	4DAD0FAC-60BE-4003-9192-C22BCACC3D4C	12	TCGA	2016	TCGA-HC-7736	922e5166-85f5-4365-9c09-f8bdc1722da6	Not Available	Not Available	11	-21703	Not Available		-21	Not Available	Not Available	0	22	YES	No Evidence of Extraprostatic Extension	Not Available	Not Available
TCGA-HC-7737-01A-11R-2118-07	Tumor	TCGA-HC-7737	184.82.0	Nationwide Children's Hospital	22	PRAD	4397C053-B2B1-41EE-8084-0AC0C57A56A2	12	TCGA	2016	TCGA-HC-7737	73f875cb-bcfc-43ba-ab97-4e94caf836d4	Not Available	Normal (no evidence of prostate cancer) [cM0]	11	-20122	9		9	Not Available	Not Available	0	64	YES	No Evidence of Extraprostatic Extension	NO	Not Available
TCGA-HC-7737-11A-02R-2118-07	Normal	TCGA-HC-7737	184.82.0	Nationwide Children's Hospital	22	PRAD	4397C053-B2B1-41EE-8084-0AC0C57A56A2	12	TCGA	2016	TCGA-HC-7737	73f875cb-bcfc-43ba-ab97-4e94caf836d4	Not Available	Normal (no evidence of prostate cancer) [cM0]	11	-20122	9		9	Not Available	Not Available	0	64	YES	No Evidence of Extraprostatic Extension	NO	Not Available
TCGA-HC-7738-01A-11R-2118-07	Tumor	TCGA-HC-7738	184.82.0	Nationwide Children's Hospital	22	PRAD	51C8B76B-37ED-4F0C-871B-442CE5ACA7DA	12	TCGA	2016	TCGA-HC-7738	698ce9a9-6512-4fb8-a574-a26ee259414c	Not Available	Not Available	29	-21195	Not Available		Not Available	Not Available	Not Available	0	81	Not Available	Not Available	Not Available	Not Available
TCGA-HC-7738-11A-01R-2118-07	Normal	TCGA-HC-7738	184.82.0	Nationwide Children's Hospital	22	PRAD	51C8B76B-37ED-4F0C-871B-442CE5ACA7DA	12	TCGA	2016	TCGA-HC-7738	698ce9a9-6512-4fb8-a574-a26ee259414c	Not Available	Not Available	29	-21195	Not Available		Not Available	Not Available	Not Available	0	81	Not Available	Not Available	Not Available	Not Available
TCGA-HC-7740-01A-11R-2118-07	Tumor	TCGA-HC-7740	184.82.0	Nationwide Children's Hospital	22	PRAD	98BFC722-BE2E-442E-83B0-AB7982AF5BCC	12	TCGA	2016	TCGA-HC-7740	91e249a6-b0b0-487e-9fad-0e9f5798dcae	Not Available	Not Available	11	-21883	Not Available		Not Available	Not Available	Not Available	0	53	Not Available	Not Available	Not Available	Not Available
TCGA-HC-7740-01B-04R-2302-07	Tumor	TCGA-HC-7740	184.82.0	Nationwide Children's Hospital	22	PRAD	98BFC722-BE2E-442E-83B0-AB7982AF5BCC	12	TCGA	2016	TCGA-HC-7740	91e249a6-b0b0-487e-9fad-0e9f5798dcae	Not Available	Not Available	11	-21883	Not Available		Not Available	Not Available	Not Available	0	53	Not Available	Not Available	Not Available	Not Available
TCGA-HC-7740-11A-01R-2118-07	Normal	TCGA-HC-7740	184.82.0	Nationwide Children's Hospital	22	PRAD	98BFC722-BE2E-442E-83B0-AB7982AF5BCC	12	TCGA	2016	TCGA-HC-7740	91e249a6-b0b0-487e-9fad-0e9f5798dcae	Not Available	Not Available	11	-21883	Not Available		Not Available	Not Available	Not Available	0	53	Not Available	Not Available	Not Available	Not Available
TCGA-HC-7742-01A-11R-2118-07	Tumor	TCGA-HC-7742	184.82.0	Nationwide Children's Hospital	22	PRAD	E19BAA6D-F627-4BEC-BBE8-304B26ABF246	12	TCGA	2016	TCGA-HC-7742	0730216b-c201-443c-9092-81e23fd13c6c	NO	Not Available	11	-21323	Not Available		Not Available	Not Available	Not Available	0	113	Not Available	Not Available	Not Available	Not Available	TCGA-HC-7742-D72544	0CC1808F-7441-4F7B-A58A-6FFED3869170	Not Available	13	Not Available	211	Eligard	Partial Response	7	Not Available	Not Available	Not Available	Not Available	Not Applicable	Not Available	Not Available	YES	Hormone Therapy	Not Available	Not Available	Not Available	NO
TCGA-HC-7742-11A-01R-2118-07	Normal	TCGA-HC-7742	184.82.0	Nationwide Children's Hospital	22	PRAD	E19BAA6D-F627-4BEC-BBE8-304B26ABF246	12	TCGA	2016	TCGA-HC-7742	0730216b-c201-443c-9092-81e23fd13c6c	NO	Not Available	11	-21323	Not Available		Not Available	Not Available	Not Available	0	113	Not Available	Not Available	Not Available	Not Available	TCGA-HC-7742-D72544	0CC1808F-7441-4F7B-A58A-6FFED3869170	Not Available	13	Not Available	211	Eligard	Partial Response	7	Not Available	Not Available	Not Available	Not Available	Not Applicable	Not Available	Not Available	YES	Hormone Therapy	Not Available	Not Available	Not Available	NO
TCGA-HC-7744-01A-11R-2118-07	Tumor	TCGA-HC-7744	184.82.0	Nationwide Children's Hospital	22	PRAD	6B203288-3CD3-4684-822D-EBEDED67452C	12	TCGA	2016	TCGA-HC-7744	f6381367-142c-45d0-92b3-c1727d1813ce	NO	Normal (no evidence of prostate cancer) [cM0]	11	-17065	10		40	42	Not Available	0	51	YES	Not Available	YES	Extraprostatic Extension Localized (e.g. seminal vesicles)
TCGA-HC-7745-01A-11R-2118-07	Tumor	TCGA-HC-7745	184.82.0	Nationwide Children's Hospital	22	PRAD	EBF0148E-BF7E-4C08-B3FA-E72895D75CBF	12	TCGA	2016	TCGA-HC-7745	6641a298-1dbd-445d-a4ab-95ceb98e1427	Not Available	Not Available	11	-24078	Not Available		Not Available	Not Available	Not Available	0	63	NO	Not Available	NO	Not Available
TCGA-HC-7745-11A-01R-2118-07	Normal	TCGA-HC-7745	184.82.0	Nationwide Children's Hospital	22	PRAD	EBF0148E-BF7E-4C08-B3FA-E72895D75CBF	12	TCGA	2016	TCGA-HC-7745	6641a298-1dbd-445d-a4ab-95ceb98e1427	Not Available	Not Available	11	-24078	Not Available		Not Available	Not Available	Not Available	0	63	NO	Not Available	NO	Not Available
TCGA-HC-7747-01A-11R-2118-07	Tumor	TCGA-HC-7747	184.82.0	Nationwide Children's Hospital	22	PRAD	02529330-6082-4C33-A000-BC698AD26C83	12	TCGA	2016	TCGA-HC-7747	f25bae1a-8627-46a8-87af-07f82773c68a	NO	Normal (no evidence of prostate cancer) [cM0]	12	-19188	25		25	Not Available	Not Available	0	57	YES	No Evidence of Extraprostatic Extension	NO	Not Available
TCGA-HC-7747-11A-01R-2118-07	Normal	TCGA-HC-7747	184.82.0	Nationwide Children's Hospital	22	PRAD	02529330-6082-4C33-A000-BC698AD26C83	12	TCGA	2016	TCGA-HC-7747	f25bae1a-8627-46a8-87af-07f82773c68a	NO	Normal (no evidence of prostate cancer) [cM0]	12	-19188	25		25	Not Available	Not Available	0	57	YES	No Evidence of Extraprostatic Extension	NO	Not Available
TCGA-HC-7748-01A-11R-2118-07	Tumor	TCGA-HC-7748	184.82.0	Nationwide Children's Hospital	22	PRAD	1FCB5FF3-B85E-40C1-B36D-6685C85584F1	12	TCGA	2016	TCGA-HC-7748	f6040682-4999-4d71-abc2-354b473c6980	Not Available	Not Available	12	-22072	Not Available		Not Available	Not Available	Not Available	0	62	Not Available	Not Available	Not Available	Not Available
TCGA-HC-7749-01A-11R-2118-07	Tumor	TCGA-HC-7749	184.82.0	Nationwide Children's Hospital	22	PRAD	38B37207-BCA1-4A85-9F34-04B4CCDCFE82	12	TCGA	2016	TCGA-HC-7749	13a63fd0-6c8c-4707-9135-8052f454d1ac	Not Available	Not Available	20	-25688	Not Available		Not Available	Not Available	Not Available	0	60	Not Available	Not Available	Not Available	Not Available
TCGA-HC-7750-01A-11R-2118-07	Tumor	TCGA-HC-7750	184.82.0	Nationwide Children's Hospital	22	PRAD	C235F94E-B21C-4378-9F10-666716547CCD	12	TCGA	2016	TCGA-HC-7750	2d350c73-2a0b-4a3c-8d30-c6fcf6c3ffba	Not Available	Not Available	20	-18580	Not Available		Not Available	Not Available	Not Available	0	34	Not Available	Not Available	Not Available	Not Available
TCGA-HC-7752-01A-11R-2118-07	Tumor	TCGA-HC-7752	184.82.0	Nationwide Children's Hospital	22	PRAD	E0B3CC8F-AF78-40AB-A9DB-905EB22411AB	12	TCGA	2016	TCGA-HC-7752	9b84601b-ee05-4c15-afe3-7bfa7ca5ffac	Not Available	Not Available	20	-22366	Not Available		Not Available	Not Available	Not Available	0	98	Not Available	Not Available	Not Available	Not Available
TCGA-HC-7752-11A-01R-2118-07	Normal	TCGA-HC-7752	184.82.0	Nationwide Children's Hospital	22	PRAD	E0B3CC8F-AF78-40AB-A9DB-905EB22411AB	12	TCGA	2016	TCGA-HC-7752	9b84601b-ee05-4c15-afe3-7bfa7ca5ffac	Not Available	Not Available	20	-22366	Not Available		Not Available	Not Available	Not Available	0	98	Not Available	Not Available	Not Available	Not Available
TCGA-HC-7817-01B-11R-A29R-07	Tumor	TCGA-HC-7817	308.70.0	Nationwide Children's Hospital	22	PRAD	B5C6D9CA-F454-416B-92F8-862947F978CF	12	TCGA	2016	TCGA-HC-7817	f3aa40b9-7b4d-465a-b7c9-591aebdb56c2	NO	Normal (no evidence of prostate cancer) [cM0]	20	-19207	Not Available		Not Available	Not Available	Not Available	0	32	YES	No Evidence of Extraprostatic Extension	YES	No Evidence of Extraprostatic Extension
TCGA-HC-7818-01A-11R-2118-07	Tumor	TCGA-HC-7818	184.82.0	Nationwide Children's Hospital	22	PRAD	EECE758C-EBC7-4F96-8C16-EE0A751A341E	12	TCGA	2016	TCGA-HC-7818	ebe711e4-45af-4082-bdf6-b0f7ac899b3e	Not Available	Not Available	20	-24391	Not Available		Not Available	Not Available	Not Available	0	45	Not Available	Not Available	Not Available	Not Available
TCGA-HC-7819-01A-11R-2118-07	Tumor	TCGA-HC-7819	184.82.0	Nationwide Children's Hospital	22	PRAD	4CB016E3-F33E-4F56-B691-374F5209B7AB	12	TCGA	2016	TCGA-HC-7819	d1fd7be0-6daa-4f1f-a198-3dca7a797e49	Not Available	Not Available	20	-19663	Not Available		Not Available	-73	Not Available	0	1	NO	Not Available	YES	No Evidence of Extraprostatic Extension
TCGA-HC-7819-11A-01R-2118-07	Normal	TCGA-HC-7819	184.82.0	Nationwide Children's Hospital	22	PRAD	4CB016E3-F33E-4F56-B691-374F5209B7AB	12	TCGA	2016	TCGA-HC-7819	d1fd7be0-6daa-4f1f-a198-3dca7a797e49	Not Available	Not Available	20	-19663	Not Available		Not Available	-73	Not Available	0	1	NO	Not Available	YES	No Evidence of Extraprostatic Extension
TCGA-HC-7820-01A-11R-2118-07	Tumor	TCGA-HC-7820	184.82.0	Nationwide Children's Hospital	22	PRAD	DF93808D-A554-4F5C-9752-3C2272411D41	12	TCGA	2016	TCGA-HC-7820	a3cd3599-7c18-491d-be09-6fc7e526c9b1	Not Available	Not Available	20	-26576	Not Available		Not Available	Not Available	Not Available	0	102	Not Available	Not Available	Not Available	Not Available
TCGA-HC-7821-01A-12R-2118-07	Tumor	TCGA-HC-7821	184.82.0	Nationwide Children's Hospital	22	PRAD	C91CCE5C-9A46-4D44-83D0-0079CA2CF664	12	TCGA	2016	TCGA-HC-7821	929837f9-297a-47c0-ac9a-a142eef620d3	NO	Not Available	20	-19894	Not Available		Not Available	Not Available	Not Available	0	56	Not Available	Not Available	Not Available	Not Available
TCGA-HC-8213-01A-11R-A29R-07	Tumor	TCGA-HC-8213	308.70.0	Nationwide Children's Hospital	22	PRAD	220684B3-BB2D-4294-B976-C38C03EA7286	12	TCGA	2016	TCGA-HC-8213	53c43d14-2310-41e9-ac43-3cc298404338	Not Available	Not Available	8	-17673	Not Available		Not Available	Not Available	Not Available	0	1	Not Available	Not Available	Not Available	Not Available
TCGA-HC-8216-01A-11R-A29R-07	Tumor	TCGA-HC-8216	308.70.0	Nationwide Children's Hospital	22	PRAD	A3302782-976A-4B07-B897-B8A3AD529A79	12	TCGA	2016	TCGA-HC-8216	89afdebe-456e-4128-8902-1001876a2106	Not Available	Normal (no evidence of prostate cancer) [cM0]	17	-21428	10		10	Not Available	Not Available	0	42	YES	No Evidence of Extraprostatic Extension	NO	Not Available
TCGA-HC-8256-01A-11R-2263-07	Tumor	TCGA-HC-8256	221.78.0	Nationwide Children's Hospital	22	PRAD	DA8F6AC3-730D-41F9-B177-0818F226ACF2	12	TCGA	2016	TCGA-HC-8256	89a297be-ebb5-4b9f-8eda-0e548d14ad91	Not Available	Not Available	13	-19598	Not Available		Not Available	Not Available	Not Available	0	95	Not Available	Not Available	Not Available	Not Available
TCGA-HC-8257-01A-11R-2263-07	Tumor	TCGA-HC-8257	221.78.0	Nationwide Children's Hospital	22	PRAD	94501789-3E84-481F-8376-1CBADB55D152	12	TCGA	2016	TCGA-HC-8257	270447ca-19ee-45a2-982e-032325dab05f	NO	Not Available	1	-25629	Not Available		Not Available	Not Available	Not Available	0	29	Not Available	Not Available	Not Available	Not Available	TCGA-HC-8257-D57853	8B3B6E69-D34B-48FD-913D-D70172B21D9E	Not Available	27	Not Available	91	Goserelin	Not Applicable	3	Not Available	Not Available	Not Available	Not Available	Not Applicable	Not Available	Not Available	YES	Hormone Therapy	Not Available	Not Available	Not Available	NO
TCGA-HC-8258-01A-11R-2263-07	Tumor	TCGA-HC-8258	221.78.0	Nationwide Children's Hospital	22	PRAD	4DE4F8D3-F7F9-49F9-9A76-21C55DC88876	12	TCGA	2016	TCGA-HC-8258	da5b0169-e4f4-4674-b348-220af03ff4b5	NO	Not Available	20	-20703	Not Available		Not Available	Not Available	Not Available	0	66	Not Available	Not Available	Not Available	Not Available
TCGA-HC-8258-01B-05R-2302-07	Tumor	TCGA-HC-8258	221.78.0	Nationwide Children's Hospital	22	PRAD	4DE4F8D3-F7F9-49F9-9A76-21C55DC88876	12	TCGA	2016	TCGA-HC-8258	da5b0169-e4f4-4674-b348-220af03ff4b5	NO	Not Available	20	-20703	Not Available		Not Available	Not Available	Not Available	0	66	Not Available	Not Available	Not Available	Not Available
TCGA-HC-8258-11A-01R-2263-07	Normal	TCGA-HC-8258	221.78.0	Nationwide Children's Hospital	22	PRAD	4DE4F8D3-F7F9-49F9-9A76-21C55DC88876	12	TCGA	2016	TCGA-HC-8258	da5b0169-e4f4-4674-b348-220af03ff4b5	NO	Not Available	20	-20703	Not Available		Not Available	Not Available	Not Available	0	66	Not Available	Not Available	Not Available	Not Available
TCGA-HC-8259-01A-11R-2263-07	Tumor	TCGA-HC-8259	221.78.0	Nationwide Children's Hospital	22	PRAD	1F0E3CFC-2A8F-413E-A5E4-5225FC5CBFFE	12	TCGA	2016	TCGA-HC-8259	07ccb4e9-a2a9-4bfd-97bd-13873b01977a	NO	Not Available	20	-18309	Not Available		Not Available	Not Available	Not Available	0	123	Not Available	Not Available	Not Available	Not Available
TCGA-HC-8259-11A-01R-2263-07	Normal	TCGA-HC-8259	221.78.0	Nationwide Children's Hospital	22	PRAD	1F0E3CFC-2A8F-413E-A5E4-5225FC5CBFFE	12	TCGA	2016	TCGA-HC-8259	07ccb4e9-a2a9-4bfd-97bd-13873b01977a	NO	Not Available	20	-18309	Not Available		Not Available	Not Available	Not Available	0	123	Not Available	Not Available	Not Available	Not Available
TCGA-HC-8260-01A-11R-2263-07	Tumor	TCGA-HC-8260	221.78.0	Nationwide Children's Hospital	22	PRAD	7442F5D8-1216-4425-86A1-DB94EDF3B6C9	12	TCGA	2016	TCGA-HC-8260	3971a2f0-7263-4cda-aa01-9a2ebb2c2ff2	NO	Not Available	20	-15884	Not Available		Not Available	Not Available	Not Available	0	106	Not Available	Not Available	Not Available	Not Available
TCGA-HC-8260-11A-01R-2263-07	Normal	TCGA-HC-8260	221.78.0	Nationwide Children's Hospital	22	PRAD	7442F5D8-1216-4425-86A1-DB94EDF3B6C9	12	TCGA	2016	TCGA-HC-8260	3971a2f0-7263-4cda-aa01-9a2ebb2c2ff2	NO	Not Available	20	-15884	Not Available		Not Available	Not Available	Not Available	0	106	Not Available	Not Available	Not Available	Not Available
TCGA-HC-8261-01A-11R-2263-07	Tumor	TCGA-HC-8261	221.78.0	Nationwide Children's Hospital	22	PRAD	758A7634-412F-4DA9-A69A-DEE226DA1959	12	TCGA	2016	TCGA-HC-8261	f16ce517-d51d-499a-a4c4-a6844fefa52c	Not Available	Not Available	13	-17874	Not Available		Not Available	Not Available	Not Available	0	62	Not Available	Not Available	Not Available	Not Available
TCGA-HC-8262-01A-11R-2263-07	Tumor	TCGA-HC-8262	221.78.0	Nationwide Children's Hospital	22	PRAD	1597E8AA-91C1-45BB-8C97-2A7C49053B3F	12	TCGA	2016	TCGA-HC-8262	fb7e9935-32a2-422b-8004-88b827a686c2	NO	Not Available	20	-20946	Not Available		Not Available	Not Available	Not Available	0	76	Not Available	Not Available	Not Available	Not Available
TCGA-HC-8262-11A-01R-2263-07	Normal	TCGA-HC-8262	221.78.0	Nationwide Children's Hospital	22	PRAD	1597E8AA-91C1-45BB-8C97-2A7C49053B3F	12	TCGA	2016	TCGA-HC-8262	fb7e9935-32a2-422b-8004-88b827a686c2	NO	Not Available	20	-20946	Not Available		Not Available	Not Available	Not Available	0	76	Not Available	Not Available	Not Available	Not Available
TCGA-HC-8264-01B-11R-2403-07	Tumor	TCGA-HC-8264	244.69.0	Nationwide Children's Hospital	22	PRAD	4602FE76-0C44-46F3-B7C3-50D3FA1302C7	12	TCGA	2016	TCGA-HC-8264	8740555d-8bf0-40ba-b868-99eef27662a4	Not Available	Not Available	25	-22177	Not Available		Not Available	Not Available	Not Available	0	48	Unknown	Not Available	Unknown	Not Available
TCGA-HC-8265-01A-11R-2263-07	Tumor	TCGA-HC-8265	221.78.0	Nationwide Children's Hospital	22	PRAD	51F9FDEE-D2B3-425C-9D0F-BE6DEAEBF7FF	12	TCGA	2016	TCGA-HC-8265	3e290dc6-aba3-4135-b844-3e8c4cc8a25f	NO	Not Available	20	-24382	Not Available		Not Available	Not Available	Not Available	0	70	Not Available	Not Available	Not Available	Not Available
TCGA-HC-8265-01B-04R-2302-07	Tumor	TCGA-HC-8265	221.78.0	Nationwide Children's Hospital	22	PRAD	51F9FDEE-D2B3-425C-9D0F-BE6DEAEBF7FF	12	TCGA	2016	TCGA-HC-8265	3e290dc6-aba3-4135-b844-3e8c4cc8a25f	NO	Not Available	20	-24382	Not Available		Not Available	Not Available	Not Available	0	70	Not Available	Not Available	Not Available	Not Available
TCGA-HC-8266-01A-11R-2263-07	Tumor	TCGA-HC-8266	221.78.0	Nationwide Children's Hospital	22	PRAD	8AD63E96-6676-4D2A-9874-A8B7F347C45C	12	TCGA	2016	TCGA-HC-8266	fb447e0f-7cf0-49bf-8b15-aae932f8094d	Not Available	Not Available	1	-20280	Not Available		Not Available	Not Available	Not Available	0	35	Not Available	Not Available	Not Available	Not Available
TCGA-HC-A48F-01A-11R-A250-07	Tumor	TCGA-HC-A48F	268.67.0	Nationwide Children's Hospital	22	PRAD	0C74EF1C-0EB4-43F7-AECA-F5F55D2FA78E	12	TCGA	2016	TCGA-HC-A48F	FF49E0F9-4007-4761-845E-B676B0FC9646	Not Available	Normal (no evidence of prostate cancer) [cM0]	21	-17434	29		30	Not Available	Not Available	0	46	YES	No Evidence of Extraprostatic Extension	NO	Not Available	TCGA-HC-A48F-D64406	1383F0A9-3896-485B-8575-E3412A373B34	Not Available	29	Not Available	57	Eligard	Not Applicable	8	Not Available	Not Available	Not Available	Not Available	Not Applicable	Not Available	Not Available	YES	Hormone Therapy	Not Available	Not Available	Not Available	NO
TCGA-HC-A4ZV-01A-11R-A26U-07	Tumor	TCGA-HC-A4ZV	285.66.0	Nationwide Children's Hospital	22	PRAD	DFA2803C-2985-40AB-970D-81679E982165	12	TCGA	2016	TCGA-HC-A4ZV	BB8E6886-EDC7-4127-A85B-C4F3769B6681	Not Available	Not Available	15	-20634	Not Available		Not Available	Not Available	Not Available	0	23	Unknown	Not Available	Unknown	Not Available
TCGA-HC-A631-01A-11R-A29R-07	Tumor	TCGA-HC-A631	308.70.0	Nationwide Children's Hospital	22	PRAD	F5E88366-79E3-4E9C-9B30-405B9484328C	12	TCGA	2016	TCGA-HC-A631	DB4793DC-CD45-4B81-93CE-8322031C2AA3	Not Available	Normal (no evidence of prostate cancer) [cM0]	22	-24749	25		21	Not Available	Not Available	0	54	YES	No Evidence of Extraprostatic Extension	Unknown	Not Available
TCGA-HC-A632-01A-11R-A29R-07	Tumor	TCGA-HC-A632	308.70.0	Nationwide Children's Hospital	22	PRAD	8919C6F3-C573-4AA4-B5E1-B71FC2EC2698	12	TCGA	2016	TCGA-HC-A632	E457EB5D-120E-41F4-8455-2ED8D534FF02	NO	Not Available	15	-24916	Not Available		Not Available	Not Available	Not Available	0	61	Unknown	Not Available	Unknown	Not Available
TCGA-HC-A6AL-01A-11R-A30B-07	Tumor	TCGA-HC-A6AL	312.65.0	Nationwide Children's Hospital	22	PRAD	E5D08F93-1DE8-4901-AD3B-F72C319C3B9E	12	TCGA	2016	TCGA-HC-A6AL	E6CBF99D-4A10-4C11-9AC2-EB26EF57331F	Not Available	Not Available	19	-23618	Not Available		21	Not Available	Not Available	0	67	YES	No Evidence of Extraprostatic Extension	NO	Not Available
TCGA-HC-A6AN-01A-11R-A30B-07	Tumor	TCGA-HC-A6AN	312.65.0	Nationwide Children's Hospital	22	PRAD	6E83BC30-0160-467D-B6CA-26BB7596B191	12	TCGA	2016	TCGA-HC-A6AN	3FAE5B76-9E22-4EAB-A7FC-13139B2B97C4	Not Available	Not Available	22	-24697	Not Available		Not Available	Not Available	Not Available	0	49	Unknown	Not Available	Unknown	Not Available
TCGA-HC-A6AO-01A-11R-A30B-07	Tumor	TCGA-HC-A6AO	312.65.0	Nationwide Children's Hospital	22	PRAD	662EE442-DB85-4268-9923-7C5D0EA65F85	12	TCGA	2016	TCGA-HC-A6AO	4045F40B-D42A-4598-9EE2-0D371A776D3F	Not Available	Not Available	19	-19298	Not Available		Not Available	Not Available	Not Available	0	167	NO	Not Available	YES	Extraprostatic Extension Localized (e.g. seminal vesicles)
TCGA-HC-A6AP-01A-11R-A30B-07	Tumor	TCGA-HC-A6AP	312.65.0	Nationwide Children's Hospital	22	PRAD	AAD0A39E-E1F0-42B9-9EA6-8F503F6955B7	12	TCGA	2016	TCGA-HC-A6AP	EAD15A1B-726A-46AA-9005-A22F4B89D011	Not Available	Not Available	19	-22318	Not Available		15	Not Available	Not Available	0	71	YES	No Evidence of Extraprostatic Extension	NO	Not Available
TCGA-HC-A6AQ-01A-11R-A30B-07	Tumor	TCGA-HC-A6AQ	312.65.0	Nationwide Children's Hospital	22	PRAD	5AA8377C-B63D-49A6-BDC8-FDEE27B0F16D	12	TCGA	2016	TCGA-HC-A6AQ	3FA83688-1724-42CB-A600-472E4C500E89	Not Available	Normal (no evidence of prostate cancer) [cM0]	19	-22208	15		Not Available	Not Available	Not Available	0	106	NO	Not Available	NO	Not Available
TCGA-HC-A6AS-01A-11R-A30B-07	Tumor	TCGA-HC-A6AS	312.65.0	Nationwide Children's Hospital	22	PRAD	A77FBFFE-AD4C-4C8C-9756-F2BC3E4117D8	12	TCGA	2016	TCGA-HC-A6AS	6B3F53AB-00F4-4C45-9BB5-5C8ADBC66084	Not Available	Normal (no evidence of prostate cancer) [cM0]	19	-25661	27		27	Not Available	Not Available	0	44	YES	No Evidence of Extraprostatic Extension	NO	Not Available
TCGA-HC-A6HX-01A-11R-A31N-07	Tumor	TCGA-HC-A6HX	320.62.0	Nationwide Children's Hospital	22	PRAD	D66A5E6B-D7A4-456A-8356-8CB55322C25C	12	TCGA	2016	TCGA-HC-A6HX	F3E93819-A8F5-4D15-A416-3EDD42AA52D1	Not Available	Not Available	19	-20263	Not Available		Not Available	Not Available	Not Available	0	38	Unknown	Not Available	Unknown	Not Available
TCGA-HC-A6HY-01A-11R-A31N-07	Tumor	TCGA-HC-A6HY	320.62.0	Nationwide Children's Hospital	22	PRAD	B42FD217-7500-48B9-8770-F1770F31A5FD	12	TCGA	2016	TCGA-HC-A6HY	3D6ABC44-D094-4250-8DFC-347AE9C741F2	Not Available	Not Available	19	-18779	Not Available		92	Not Available	Not Available	0	134	YES	No Evidence of Extraprostatic Extension	Unknown	Not Available
TCGA-HC-A76W-01A-11R-A33R-07	Tumor	TCGA-HC-A76W	348.57.0	Nationwide Children's Hospital	22	PRAD	42F636A4-3F4F-4D4D-B60C-E4B2E98DC97D	12	TCGA	2016	TCGA-HC-A76W	5F69CA7D-F8E0-4F5B-9987-1E5C234EB759	NO	Normal (no evidence of prostate cancer) [cM0]	28	-26755	62		Not Available	Not Available	Not Available	0	213	NO	Not Available	NO	Not Available
TCGA-HC-A76X-01A-11R-A33R-07	Tumor	TCGA-HC-A76X	348.57.0	Nationwide Children's Hospital	22	PRAD	C497D607-7714-4FA4-9343-B5EF79021753	12	TCGA	2016	TCGA-HC-A76X	105E12BF-4F39-4D7A-870F-FBC329EE210A	NO	Normal (no evidence of prostate cancer) [cM0]	28	-22756	10		Not Available	Not Available	Not Available	0	150	Unknown	Not Available	Unknown	Not Available
TCGA-HC-A8CY-01A-11R-A36G-07	Tumor	TCGA-HC-A8CY	370.53.0	Nationwide Children's Hospital	22	PRAD	8E510146-2CAB-4087-AE08-DF05BBFF42A1	12	TCGA	2016	TCGA-HC-A8CY	B6F54BDC-9B1B-4465-A6E3-F0524885E10E	Not Available	Abnormal (not related to prostate cancer)	28	-23154	41		41	Not Available	Not Available	0	290	YES	No Evidence of Extraprostatic Extension	NO	Not Available
TCGA-HC-A8D0-01A-11R-A36G-07	Tumor	TCGA-HC-A8D0	370.53.0	Nationwide Children's Hospital	22	PRAD	102A429F-D34E-43BF-B169-A79A80C9EA93	12	TCGA	2016	TCGA-HC-A8D0	0AFA0E02-DAAE-47E6-9CCB-9DE8E4FEB73C	NO	Normal (no evidence of prostate cancer) [cM0]	28	-22465	11		11	14	Not Available	0	110	YES	No Evidence of Extraprostatic Extension	YES	No Evidence of Extraprostatic Extension
TCGA-HC-A8D1-01A-11R-A36G-07	Tumor	TCGA-HC-A8D1	370.53.0	Nationwide Children's Hospital	22	PRAD	41322EC0-2430-40D7-8FE4-C3D781B1471F	12	TCGA	2016	TCGA-HC-A8D1	341940FC-DD2A-485C-A359-D5E5EDB22312	NO	Normal (no evidence of prostate cancer) [cM0]	28	-25137	14		Not Available	Not Available	Not Available	0	168	NO	Not Available	NO	Not Available
TCGA-HC-A9TE-01A-11R-A41O-07	Tumor	TCGA-HC-A9TE	429.43.0	Nationwide Children's Hospital	22	PRAD	98B1CCF8-1903-42A5-B92B-5B5C0D3F63C7	12	TCGA	2016	TCGA-HC-A9TE	C51CCFF8-2502-40E1-B130-FE655C119169	NO	Normal (no evidence of prostate cancer) [cM0]	10	-23543	13		16	Not Available	Not Available	0	134	YES	No Evidence of Extraprostatic Extension	NO	Not Available	TCGA-HC-A9TE-D72406	989AB91F-04CE-463E-AD31-5384C711656E	Not Available	10	417	216	Eligard	Stable Disease	6	Not Available	Not Available	Not Available	Not Available	Not Applicable	Not Available	Not Available	NO	Hormone Therapy	Not Available	Not Available	Not Available	NO
TCGA-HC-A9TH-01A-11R-A41O-07	Tumor	TCGA-HC-A9TH	429.43.0	Nationwide Children's Hospital	22	PRAD	268CE0FC-A373-4D80-B601-2247F33CA89F	12	TCGA	2016	TCGA-HC-A9TH	433D1441-6D5B-4455-A731-65F172BB016D	NO	Normal (no evidence of prostate cancer) [cM0]	10	-21460	155		Not Available	Not Available	Not Available	0	295	Unknown	Not Available	Unknown	Not Available	TCGA-HC-A9TH-D72402	8FB04CAA-CF96-4098-A216-11DEC110C5D4	Not Available	10	Not Available	455	Firmagon	Not Applicable	6	Not Available	Not Available	Not Available	Not Available	Not Applicable	Not Available	Not Available	YES	Hormone Therapy	Not Available	Not Available	Not Available	NO
TCGA-HI-7168-01A-11R-2118-07	Tumor	TCGA-HI-7168	184.82.0	Nationwide Children's Hospital	22	PRAD	2A86ED4A-3E3B-4288-A1B9-DC4DB202BF10	12	TCGA	2016	TCGA-HI-7168	25d70934-01a5-45a2-9960-68d3058b6965	YES	Normal (no evidence of prostate cancer) [cM0]	20	-22881	19		Not Available	19	308	0	2315	NO	Not Available	YES	No Evidence of Extraprostatic Extension	TCGA-HI-7168-D29019;TCGA-HI-7168-D66331;TCGA-HI-7168-D66332	0f689e8f-3720-4bb6-9b8d-3fd7bf4a4164;40EC4A2B-7BA7-4D93-8CAC-FB9A4E814D2E;3BE278B3-B5EC-4581-B951-ABAA1EE4CE73	Not Available;Not Available;Not Available	20;10;10	1923;2014;Not Available	341;1552;2511	Lupron;Lupron;Lupron	Not Available;Complete Response;Not Applicable	2;10;10	13;Not Available;Not Available	22.5;Not Available;Not Available	mg;Not Available;Not Available	RECURRENCE;Not Available;Not Available	Not Applicable;Not Applicable;Not Applicable	1;Not Available;Not Available	IM;Not Available;Not Available	NO;NO;YES	Hormone Therapy;Hormone Therapy;Hormone Therapy	Not Available;Not Available;Not Available	Not Available;Not Available;Not Available	Not Available;Not Available;Not Available	Not Available;NO;NO
TCGA-HI-7169-01A-11R-2118-07	Tumor	TCGA-HI-7169	184.82.0	Nationwide Children's Hospital	22	PRAD	102F46F5-3AEB-4717-8A22-8F5DF935C74F	12	TCGA	2016	TCGA-HI-7169	11fb5853-8eeb-4ad8-825d-3eaaf3fa08d6	NO	Normal (no evidence of prostate cancer) [cM0]	21	-20133	33		Not Available	Not Available	Not Available	0	1949	NO	Not Available	NO	Not Available
TCGA-HI-7170-01A-11R-2118-07	Tumor	TCGA-HI-7170	184.82.0	Nationwide Children's Hospital	22	PRAD	544E6B8C-C364-4A0B-A960-9D5B1DEEAF71	12	TCGA	2016	TCGA-HI-7170	6394e00a-1f6f-4ea2-b885-373bbb59def9	NO	Normal (no evidence of prostate cancer) [cM0]	21	-21199	-96		-92	-78	Not Available	0	1780	YES	No Evidence of Extraprostatic Extension	YES	No Evidence of Extraprostatic Extension
TCGA-HI-7171-01A-12R-2118-07	Tumor	TCGA-HI-7171	184.82.0	Nationwide Children's Hospital	22	PRAD	C3EDA2F9-8C37-464F-A8AC-65FC3FFCBA7F	12	TCGA	2016	TCGA-HI-7171	931feb14-3f69-41c1-8435-5fd4fb775bdf	YES	Normal (no evidence of prostate cancer) [cM0]	22	-20776	Not Available	1329	Not Available	Not Available	218	0		NO	Not Available	YES	No Evidence of Extraprostatic Extension	TCGA-HI-7171-D29025;TCGA-HI-7171-D29022;TCGA-HI-7171-D29023;TCGA-HI-7171-D29024	9b35aa79-dfd4-43b0-85d1-4b568707a05b;3b5581d8-e46e-4abc-b101-fbe0ea543eb9;6f7d8b28-4cee-4fdf-9610-6dd6ad777a36;5c3ec5b6-18d2-46be-9fd9-3703a2fa6fbb	Not Available;Not Available;Not Available;Not Available	20;22;22;22	Not Available;Not Available;Not Available;Not Available	648;Not Available;Not Available;559	Ketoconazole;Lupron;Casodex;Casodex	Not Available;Not Available;Not Available;Not Available	2;2;2;2	Not Available;Not Available;Not Available;Not Available	400;Not Available;Not Available;50	mg;Not Available;Not Available;mg	RECURRENCE;RECURRENCE;RECURRENCE;RECURRENCE	Not Applicable;Not Applicable;Not Applicable;Not Applicable	3;1;1;0	PO;IM;PO;SC	Not Available;NO;NO;NO	Hormone Therapy;Hormone Therapy;Hormone Therapy;Hormone Therapy	Not Available;Not Available;Not Available;Not Available	Not Available;Not Available;Not Available;Not Available	Not Available;Not Available;Not Available;Not Available	Not Available;Not Available;Not Available;Not Available
TCGA-J4-8198-01A-11R-2263-07	Tumor	TCGA-J4-8198	221.78.0	Nationwide Children's Hospital	22	PRAD	2B32D3AF-F848-4283-BDC5-E945A6944913	12	TCGA	2016	TCGA-J4-8198	a1e64294-1264-498d-b18b-c9b4c729c2f2	NO	Not Available	6	-17935	Not Available		Not Available	Not Available	Not Available	0	98	Not Available	Not Available	Not Available	Not Available
TCGA-J4-8200-01A-11R-A29R-07	Tumor	TCGA-J4-8200	308.70.0	Nationwide Children's Hospital	22	PRAD	D2336214-E3B5-43B8-BF00-2409E3EFB2CE	12	TCGA	2016	TCGA-J4-8200	897a2af4-55af-4245-8629-1a71b622c17e	NO	Normal (no evidence of prostate cancer) [cM0]	6	-17167	41		41	Not Available	Not Available	0	196	YES	No Evidence of Extraprostatic Extension	NO	Not Available
TCGA-J4-A67K-01A-21R-A30B-07	Tumor	TCGA-J4-A67K	312.65.0	Nationwide Children's Hospital	22	PRAD	6E1A01A3-BADF-49B0-BB0F-3A7A8F57D512	12	TCGA	2016	TCGA-J4-A67K	C4C1B5BE-A0E7-4968-92DE-7F34C71207FB	NO	Not Available	16	-24908	Not Available		Not Available	Not Available	Not Available	0	662	Not Available	Not Available	Not Available	Not Available
TCGA-J4-A67L-01A-11R-A30B-07	Tumor	TCGA-J4-A67L	312.65.0	Nationwide Children's Hospital	22	PRAD	5441C951-CEFE-40CA-A4CE-7CD08629D791	12	TCGA	2016	TCGA-J4-A67L	29BD2C05-254B-4BB2-AE32-5B328F772441	NO	Not Available	16	-20034	Not Available		Not Available	Not Available	Not Available	0	518	Not Available	Not Available	Not Available	Not Available
TCGA-J4-A67M-01A-11R-A30B-07	Tumor	TCGA-J4-A67M	312.65.0	Nationwide Children's Hospital	22	PRAD	2F876C9C-FB7B-4B39-A5FE-0360A003BB66	12	TCGA	2016	TCGA-J4-A67M	67CD72E2-A4CF-48E4-943E-406C252F056A	NO	Not Available	16	-20211	Not Available		Not Available	Not Available	Not Available	0	488	Not Available	Not Available	Not Available	Not Available
TCGA-J4-A67N-01A-11R-A30B-07	Tumor	TCGA-J4-A67N	312.65.0	Nationwide Children's Hospital	22	PRAD	BFF4D90D-AAA8-48F9-BABD-9E3304614B4D	12	TCGA	2016	TCGA-J4-A67N	00F7F9D3-7A34-4A5B-9D19-38810DCABBBA	YES	Not Available	16	-22420	Not Available		Not Available	Not Available	442	0	503	Not Available	Not Available	Not Available	Not Available
TCGA-J4-A67O-01A-11R-A30B-07	Tumor	TCGA-J4-A67O	312.65.0	Nationwide Children's Hospital	22	PRAD	9A486781-2160-4461-9DFE-CE8446E5C5A0	12	TCGA	2016	TCGA-J4-A67O	3FC9E3B4-8BC5-4BF8-BFF6-DD90346B83A1	NO	Not Available	16	-21714	Not Available		Not Available	Not Available	Not Available	0	491	Not Available	Not Available	Not Available	Not Available
TCGA-J4-A67Q-01A-21R-A30B-07	Tumor	TCGA-J4-A67Q	312.65.0	Nationwide Children's Hospital	22	PRAD	A6A8BEDF-6ED3-4F19-B2D3-762B1016FEB8	12	TCGA	2016	TCGA-J4-A67Q	1CBAA137-C3B0-46A2-9B23-208682C2A438	NO	Not Available	16	-28447	Not Available		Not Available	Not Available	Not Available	0	624	Not Available	Not Available	Not Available	Not Available
TCGA-J4-A67R-01A-21R-A30B-07	Tumor	TCGA-J4-A67R	312.65.0	Nationwide Children's Hospital	22	PRAD	DF24E0CB-BECE-49C1-84BC-A81DFB16159E	12	TCGA	2016	TCGA-J4-A67R	DB2779F6-8FE2-48C3-988B-81DB1815A678	NO	Not Available	16	-23807	Not Available		Not Available	Not Available	Not Available	0	454	Not Available	Not Available	Not Available	Not Available
TCGA-J4-A67S-01A-11R-A30B-07	Tumor	TCGA-J4-A67S	312.65.0	Nationwide Children's Hospital	22	PRAD	10BBF6E0-9FCE-488F-AB5B-1712744F112D	12	TCGA	2016	TCGA-J4-A67S	9FE9CBAE-37B9-4030-A204-4502760F5DAB	NO	Not Available	16	-23332	Not Available		Not Available	Not Available	Not Available	0	523	Not Available	Not Available	Not Available	Not Available
TCGA-J4-A67T-01A-11R-A311-07	Tumor	TCGA-J4-A67T	315.66.0	Nationwide Children's Hospital	22	PRAD	EF05D110-15C2-4E58-9302-7371AE54B241	12	TCGA	2016	TCGA-J4-A67T	432F15BA-7401-4827-83A5-3EAAFAAA4BEA	NO	Not Available	16	-23211	Not Available		Not Available	Not Available	Not Available	0	183	Not Available	Not Available	Not Available	Not Available
TCGA-J4-A6G1-01A-11R-A311-07	Tumor	TCGA-J4-A6G1	315.66.0	Nationwide Children's Hospital	22	PRAD	46A6E44D-D5F4-4478-B5F0-DD675E77AF70	12	TCGA	2016	TCGA-J4-A6G1	F9F136A5-3CCB-42B3-BA60-C667FBB0846D	NO	Not Available	12	-24945	Not Available		Not Available	34	Not Available	0	405	Not Available	Not Available	YES	Extraprostatic Extension Localized (e.g. seminal vesicles)
TCGA-J4-A6G3-01A-11R-A311-07	Tumor	TCGA-J4-A6G3	315.66.0	Nationwide Children's Hospital	22	PRAD	40369CAC-9290-4D35-8092-117F961E5D8A	12	TCGA	2016	TCGA-J4-A6G3	9B015929-99EB-4E74-8FBF-6B2E6D7F08E4	NO	Normal (no evidence of prostate cancer) [cM0]	12	-20836	17		Not Available	15	Not Available	0	528	NO	Not Available	YES	Extraprostatic Extension Localized (e.g. seminal vesicles);Extraprostatic Extension (regional lymphadenopathy) [e.g. cN1]	TCGA-J4-A6G3-D63929	8FF29F04-AC95-4176-B869-F70402DF91F8	Not Available	21	Not Available	30	leuprolide	Not Applicable	8	Not Available	Not Available	Not Available	Not Available	Not Applicable	Not Available	Not Available	YES	Hormone Therapy	Not Available	Not Available	Not Available	NO
TCGA-J4-A6M7-01A-11R-A31N-07	Tumor	TCGA-J4-A6M7	320.62.0	Nationwide Children's Hospital	22	PRAD	481BB37A-5864-44EB-AF9A-20AC1398A97F	12	TCGA	2016	TCGA-J4-A6M7	F00B4A22-C327-4FBB-A9A3-4418C13E2A48	NO	Not Available	23	-19640	Not Available		Not Available	Not Available	Not Available	0	279	Not Available	Not Available	Not Available	Not Available
TCGA-J4-A83I-01A-11R-A36G-07	Tumor	TCGA-J4-A83I	370.53.0	Nationwide Children's Hospital	22	PRAD	4EA1EA9A-9C31-42CB-AF43-E30F5F813D78	12	TCGA	2016	TCGA-J4-A83I	5DC7E186-7E01-4A54-8AE8-350DACE2297B	NO	Not Available	20	-23240	Not Available		Not Available	Not Available	Not Available	0	279	Not Available	Not Available	Not Available	Not Available
TCGA-J4-A83J-01A-11R-A36G-07	Tumor	TCGA-J4-A83J	370.53.0	Nationwide Children's Hospital	22	PRAD	4FB41AAB-FF53-47EB-AE32-C1EC6EE69FB8	12	TCGA	2016	TCGA-J4-A83J	98240F19-BCA7-4001-8AA2-4D790C7C4C53	NO	Not Available	20	-24960	Not Available		Not Available	Not Available	Not Available	0	310	Not Available	Not Available	Not Available	Not Available
TCGA-J4-A83J-11A-11R-A36G-07	Normal	TCGA-J4-A83J	370.53.0	Nationwide Children's Hospital	22	PRAD	4FB41AAB-FF53-47EB-AE32-C1EC6EE69FB8	12	TCGA	2016	TCGA-J4-A83J	98240F19-BCA7-4001-8AA2-4D790C7C4C53	NO	Not Available	20	-24960	Not Available		Not Available	Not Available	Not Available	0	310	Not Available	Not Available	Not Available	Not Available
TCGA-J4-A83K-01A-11R-A352-07	Tumor	TCGA-J4-A83K	357.55.0	Nationwide Children's Hospital	22	PRAD	26656B71-FDF3-4D83-BC7F-ACA81B353BDC	12	TCGA	2016	TCGA-J4-A83K	256F5BCF-10A9-47BE-B265-CFA707D24097	NO	Not Available	20	-19299	Not Available		Not Available	Not Available	Not Available	0	206	Not Available	Not Available	Not Available	Not Available
TCGA-J4-A83L-01A-11R-A352-07	Tumor	TCGA-J4-A83L	357.55.0	Nationwide Children's Hospital	22	PRAD	CEC8F8FA-A262-4E42-B014-11BF9819073C	12	TCGA	2016	TCGA-J4-A83L	8CC7679D-B963-4B45-B3F8-DCF80EA6CC71	NO	Not Available	20	-22338	Not Available		Not Available	Not Available	Not Available	0	316	Not Available	Not Available	Not Available	Not Available
TCGA-J4-A83M-01A-11R-A352-07	Tumor	TCGA-J4-A83M	357.55.0	Nationwide Children's Hospital	22	PRAD	4EA04FDC-4401-436F-B8B9-54BFA5718873	12	TCGA	2016	TCGA-J4-A83M	D6974DB6-2BD3-4082-B48E-9C60F7FE3A1F	NO	Not Available	20	-23624	Not Available		Not Available	Not Available	Not Available	0	437	Not Available	Not Available	Not Available	Not Available
TCGA-J4-A83N-01A-11R-A352-07	Tumor	TCGA-J4-A83N	357.55.0	Nationwide Children's Hospital	22	PRAD	EB0D0104-C667-4E1A-91AD-86C59C5236F1	12	TCGA	2016	TCGA-J4-A83N	C024C4B6-0143-4071-9175-7435F1EAAC58	NO	Not Available	20	-20841	Not Available		Not Available	Not Available	Not Available	0	617	Not Available	Not Available	Not Available	Not Available	TCGA-J4-A83N-D55927	E256FB5D-6D59-4D56-AA12-3D759508060D	Not Available	20	Not Available	488	Gemcitabine	Not Applicable	1	Not Available	Not Available	Not Available	Not Available	Not Applicable	Not Available	Not Available	YES	Chemotherapy	Not Available	Not Available	Not Available	NO
TCGA-J4-AATV-01A-11R-A41O-07	Tumor	TCGA-J4-AATV	429.43.0	Nationwide Children's Hospital	22	PRAD	8C174AAB-F04D-45E6-A171-DB0937518773	12	TCGA	2016	TCGA-J4-AATV	FADD80E3-8087-4494-A8F0-1CAA92ACBB67	NO	Not Available	13	-25943	Not Available		Not Available	Not Available	Not Available	0	358	Not Available	Not Available	Not Available	Not Available
TCGA-J4-AATZ-01A-11R-A41O-07	Tumor	TCGA-J4-AATZ	429.43.0	Nationwide Children's Hospital	22	PRAD	7062C4BE-59C0-4530-988C-6CB85BE6F40C	12	TCGA	2016	TCGA-J4-AATZ	73B7D4BC-6B56-4AE8-BE7F-074745563BEE	NO	Normal (no evidence of prostate cancer) [cM0]	14	-24226	33		23	23	79	0	412	Not Available	No Evidence of Extraprostatic Extension	YES	No Evidence of Extraprostatic Extension	TCGA-J4-AATZ-D63628	9BE0AB7B-C8E4-457C-9254-7F6D55CDB6C2	Not Available	14	Not Available	142	Eligard	Not Applicable	8	Not Available	Not Available	Not Available	Not Available	Not Applicable	Not Available	Not Available	YES	Hormone Therapy	Not Available	Not Available	Not Available	NO
TCGA-J4-AAU2-01A-11R-A41O-07	Tumor	TCGA-J4-AAU2	429.43.0	Nationwide Children's Hospital	22	PRAD	5D1BD50C-AC8D-4999-828D-C5C2E0D8E71B	12	TCGA	2016	TCGA-J4-AAU2	F0F637B5-DE40-4853-B54B-08468D45B195	NO	Not Available	14	-21656	Not Available		Not Available	Not Available	Not Available	0	304	Not Available	Not Available	Not Available	Not Available
TCGA-J9-A52B-01A-11R-A26U-07	Tumor	TCGA-J9-A52B	285.66.0	Nationwide Children's Hospital	22	PRAD	4E59D4CA-964F-453F-8610-038DF8AE7C2F	12	TCGA	2016	TCGA-J9-A52B	2ECCAABE-0783-4596-B674-D59846373A1D	NO	Normal (no evidence of prostate cancer) [cM0]	14	-22849	11		11	Not Available	85	0	422	YES	No Evidence of Extraprostatic Extension	NO	Not Available	TCGA-J9-A52B-D41330	32B2B6C7-AD7A-48FE-A7FD-34F1520F6092	Not Available	14	198	88	Zoladex	Partial Response	3	Not Available	Not Available	Not Available	Not Available	Not Applicable	Not Available	Not Available	NO	Hormone Therapy	Not Available	Not Available	Not Available	NO
TCGA-J9-A52C-01A-11R-A26U-07	Tumor	TCGA-J9-A52C	285.66.0	Nationwide Children's Hospital	22	PRAD	8D442291-5130-4AE2-97F8-C41E9AA59655	12	TCGA	2016	TCGA-J9-A52C	1940166E-AEDC-4DC5-90A5-609871F9F7DA	NO	Normal (no evidence of prostate cancer) [cM0]	14	-20966	38		62	Not Available	Not Available	0	178	YES	No Evidence of Extraprostatic Extension	NO	Not Available
TCGA-J9-A52D-01A-11R-A29R-07	Tumor	TCGA-J9-A52D	308.70.0	Nationwide Children's Hospital	22	PRAD	97374AA3-C361-4636-9EF9-7A73B35B90A4	12	TCGA	2016	TCGA-J9-A52D	C03AE0F2-DDE3-47E8-A046-CE85C86DD77D	NO	Normal (no evidence of prostate cancer) [cM0]	9	-26023	-6		21	Not Available	Not Available	0	212	YES	No Evidence of Extraprostatic Extension	NO	Not Available
TCGA-J9-A52E-01A-11R-A26U-07	Tumor	TCGA-J9-A52E	285.66.0	Nationwide Children's Hospital	22	PRAD	AF44754C-72AF-45AA-9079-1A983F9391D0	12	TCGA	2016	TCGA-J9-A52E	30ABA886-5152-4E25-B36F-6CE7009D419E	NO	Normal (no evidence of prostate cancer) [cM0]	15	-23741	15		12	Not Available	89	0	323	YES	No Evidence of Extraprostatic Extension	NO	Not Available	TCGA-J9-A52E-D41333	FFCE4B58-649F-4C90-ACFD-B04BC3FBB7F8	Not Available	15	Not Available	209	Zoladex	Not Applicable	3	Not Available	Not Available	Not Available	Not Available	Not Applicable	Not Available	Not Available	YES	Hormone Therapy	Not Available	Not Available	Not Available	NO
TCGA-J9-A8CK-01A-11R-A352-07	Tumor	TCGA-J9-A8CK	357.55.0	Nationwide Children's Hospital	22	PRAD	B3B46C1C-7A5B-439D-974E-90585E96C885	12	TCGA	2016	TCGA-J9-A8CK	EB80244A-5F20-49A8-8F73-E92C14395895	NO	Normal (no evidence of prostate cancer) [cM0]	6	-24285	8		8	Not Available	Not Available	0	321	YES	No Evidence of Extraprostatic Extension	NO	Not Available
TCGA-J9-A8CL-01A-11R-A352-07	Tumor	TCGA-J9-A8CL	357.55.0	Nationwide Children's Hospital	22	PRAD	DB6455D7-4C22-416E-BCA0-00D20BF1401D	12	TCGA	2016	TCGA-J9-A8CL	1122FA92-0073-4F59-9880-3F1A34620758	YES	Equivocal	27	-24145	6		11	Not Available	132	0	405	YES	No Evidence of Extraprostatic Extension	NO	Not Available
TCGA-J9-A8CM-01A-11R-A352-07	Tumor	TCGA-J9-A8CM	357.55.0	Nationwide Children's Hospital	22	PRAD	71DDA7E9-7D15-48FD-B5A9-FBE347DF3E2A	12	TCGA	2016	TCGA-J9-A8CM	DECEB7DF-6EDC-41F0-99AA-C4AC7E764074	YES	Normal (no evidence of prostate cancer) [cM0]	1	-24118	14		Not Available	Not Available	344	0	463	NO	Not Available	NO	Not Available
TCGA-J9-A8CN-01A-11R-A352-07	Tumor	TCGA-J9-A8CN	357.55.0	Nationwide Children's Hospital	22	PRAD	3F2D2A35-FA51-4262-ACF4-030CB3F7BD58	12	TCGA	2016	TCGA-J9-A8CN	186D7F36-4E93-4AB2-BC23-95D5CD296656	NO	Not Available	1	-19662	Not Available		Not Available	Not Available	Not Available	0	1237	NO	Not Available	NO	Not Available
TCGA-J9-A8CP-01A-11R-A352-07	Tumor	TCGA-J9-A8CP	357.55.0	Nationwide Children's Hospital	22	PRAD	27EF4263-E769-4255-965B-10B4D30B06D4	12	TCGA	2016	TCGA-J9-A8CP	5B12458B-F5D7-41DE-A4E1-26D39DCA9B17	NO	Not Available	1	-24299	Not Available		Not Available	Not Available	Not Available	0	386	NO	Not Available	NO	Not Available
TCGA-KC-A4BL-01A-31R-A250-07	Tumor	TCGA-KC-A4BL	268.67.0	Nationwide Children's Hospital	22	PRAD	C9092A49-A893-4A3C-A693-F6F3CCE7655A	12	TCGA	2016	TCGA-KC-A4BL	5089A8D2-A353-4150-8A6B-6478C5BB29BB	YES	Abnormal (not related to prostate cancer)	23	-24081	38		38	66	193	0	934	YES	No Evidence of Extraprostatic Extension	YES	No Evidence of Extraprostatic Extension
TCGA-KC-A4BN-01A-61R-A250-07	Tumor	TCGA-KC-A4BN	268.67.0	Nationwide Children's Hospital	22	PRAD	59190598-A24A-495D-A3B5-FC0D77C3317C	12	TCGA	2016	TCGA-KC-A4BN	5A468990-D76D-4C67-8437-62689B593AE2	NO	Not Available	22	-20392	Not Available		Not Available	44	Not Available	0	1815	NO	Not Available	YES	No Evidence of Extraprostatic Extension
TCGA-KC-A4BR-01A-32R-A32Y-07	Tumor	TCGA-KC-A4BR	268.67.0	Nationwide Children's Hospital	22	PRAD	57E54A91-BD0F-4858-A862-F850F17E26CB	12	TCGA	2016	TCGA-KC-A4BR	3E71FA1C-855C-475A-9DD0-A314A3ECD48D	NO	Abnormal (not related to prostate cancer)	23	-27741	15		-8	90	1022	0	1349	YES	No Evidence of Extraprostatic Extension	YES	No Evidence of Extraprostatic Extension	TCGA-KC-A4BR-D69964	853CDD2F-179D-482A-AD0E-62C337B521E8	Not Available	23	Not Available	1079	Lupron	Complete Response	1	Not Available	Not Available	Not Available	Not Available	Not Applicable	Not Available	Not Available	YES	Hormone Therapy	Not Available	Not Available	Not Available	NO
TCGA-KC-A4BV-01A-31R-A26U-07	Tumor	TCGA-KC-A4BV	285.66.0	Nationwide Children's Hospital	22	PRAD	4FF98B00-E121-441D-8D66-2F96EF40631F	12	TCGA	2016	TCGA-KC-A4BV	A8C954B7-3077-4FF1-B311-D4B4BFA49786	YES	Normal (no evidence of prostate cancer) [cM0]	22	-24138	16		18	81	1328	0	1328	YES	No Evidence of Extraprostatic Extension	YES	Extraprostatic Extension Localized (e.g. seminal vesicles)
TCGA-KC-A7F3-01A-21R-A33R-07	Tumor	TCGA-KC-A7F3	348.57.0	Nationwide Children's Hospital	22	PRAD	A53A5630-AECD-4D99-91AF-D0E02E6ACFCA	12	TCGA	2016	TCGA-KC-A7F3	827CAF2C-A94B-4EEE-86B3-1155A16DAF4A	NO	Normal (no evidence of prostate cancer) [cM0]	23	-24676	32		32	43	Not Available	0	665	YES	No Evidence of Extraprostatic Extension	YES	No Evidence of Extraprostatic Extension
TCGA-KC-A7F5-01A-11R-A33R-07	Tumor	TCGA-KC-A7F5	348.57.0	Nationwide Children's Hospital	22	PRAD	15853727-E395-47F7-AAF3-F20D8EA6988B	12	TCGA	2016	TCGA-KC-A7F5	3A6E0FD1-6E06-4002-9D1A-88EDF7944567	NO	Normal (no evidence of prostate cancer) [cM0]	25	-20015	5		5	-56	Not Available	0	91	YES	No Evidence of Extraprostatic Extension	YES	Extraprostatic Extension Localized (e.g. seminal vesicles)
TCGA-KC-A7F6-01A-11R-A33R-07	Tumor	TCGA-KC-A7F6	348.57.0	Nationwide Children's Hospital	22	PRAD	A2DD56A7-4E4E-4990-BEE0-E68BA59F0217	12	TCGA	2016	TCGA-KC-A7F6	FC823AB7-9390-4C57-9883-3E32EE17E794	NO	Abnormal (not related to prostate cancer)	25	-23367	44		44	-121	Not Available	0	263	YES	No Evidence of Extraprostatic Extension	YES	No Evidence of Extraprostatic Extension
TCGA-KC-A7FA-01A-21R-A33R-07	Tumor	TCGA-KC-A7FA	348.57.0	Nationwide Children's Hospital	22	PRAD	E2D51793-7396-4F0C-9D1A-78604A2721E0	12	TCGA	2016	TCGA-KC-A7FA	3F3128C9-1072-443C-B6AE-8B63166FA9A4	NO	Abnormal (not related to prostate cancer)	25	-23208	70		62	40	Not Available	0	598	YES	No Evidence of Extraprostatic Extension	YES	No Evidence of Extraprostatic Extension
TCGA-KC-A7FD-01A-11R-A33R-07	Tumor	TCGA-KC-A7FD	348.57.0	Nationwide Children's Hospital	22	PRAD	91F70036-E2D4-4F7B-8710-F4D7875D273E	12	TCGA	2016	TCGA-KC-A7FD	88658B66-F293-4AFF-9E33-05ABFAFD3B43	NO	Not Available	25	-22745	Not Available		29	45	Not Available	0	270	YES	No Evidence of Extraprostatic Extension	YES	No Evidence of Extraprostatic Extension
TCGA-KC-A7FE-01A-12R-A33R-07	Tumor	TCGA-KC-A7FE	348.57.0	Nationwide Children's Hospital	22	PRAD	0ECCE7CF-CAAD-4DD7-AF38-AE8108610449	12	TCGA	2016	TCGA-KC-A7FE	7C40C747-5000-4F66-AAB5-C53FB96337CB	NO	Abnormal (not related to prostate cancer)	25	-22718	76		76	53	Not Available	0	352	YES	No Evidence of Extraprostatic Extension	YES	No Evidence of Extraprostatic Extension
TCGA-KK-A59V-01A-11R-A29R-07	Tumor	TCGA-KK-A59V	308.70.0	Nationwide Children's Hospital	22	PRAD	224F1F12-592A-4E51-A164-C98FE9F1A02E	12	TCGA	2016	TCGA-KK-A59V	9E48644F-D498-42B0-871B-D11F676241E2	NO	Not Available	27	-23483	Not Available		Not Available	Not Available	Not Available	0	2859	NO	Not Available	NO	Not Available
TCGA-KK-A59X-01A-11R-A29R-07	Tumor	TCGA-KK-A59X	308.70.0	Nationwide Children's Hospital	22	PRAD	CDA530B0-2DE7-4383-AD4B-E3FA07E82BD3	12	TCGA	2016	TCGA-KK-A59X	629855EA-551E-456C-B421-83B9A4EB3269	Not Available	Normal (no evidence of prostate cancer) [cM0]	28	-20416	12		12	Not Available	Not Available	0	1712	YES	No Evidence of Extraprostatic Extension	NO	Not Available	TCGA-KK-A59X-D70537;TCGA-KK-A59X-D70538;TCGA-KK-A59X-D70539;TCGA-KK-A59X-D70540	64B9552C-D0FD-4B9B-B615-8C88D28E3DBB;63386B22-8EC8-4812-A272-9A67578AE508;3576D3AF-3981-49FA-9172-1BA765A26C53;B6E51412-43B1-4E08-AA7D-CA1830A95C8C	Not Available;Not Available;Not Available;Not Available	23;23;23;23	Not Available;2455;2455;Not Available	2169;2262;2262;2535	Leuprolide acetate;Cabazitaxel;Carboplatin;Abiraterone	Not Applicable;Partial Response;Partial Response;Not Applicable	2;2;2;2	Not Available;Not Available;Not Available;Not Available	Not Available;Not Available;Not Available;Not Available	Not Available;Not Available;Not Available;Not Available	Not Available;Not Available;Not Available;Not Available	Not Applicable;Not Applicable;Not Applicable;Not Applicable	Not Available;Not Available;Not Available;Not Available	Not Available;Not Available;Not Available;Not Available	YES;NO;NO;YES	Hormone Therapy;Chemotherapy;Chemotherapy;Hormone Therapy	Not Available;Not Available;Not Available;Not Available	Not Available;Not Available;Not Available;Not Available	Not Available;Not Available;Not Available;Not Available	NO;YES;YES;YES
TCGA-KK-A59Y-01A-11R-A26U-07	Tumor	TCGA-KK-A59Y	285.66.0	Nationwide Children's Hospital	22	PRAD	ADCC76EA-BA02-4CCA-A93A-28356CFE0922	12	TCGA	2016	TCGA-KK-A59Y	4C197D76-DAF6-474D-B561-DED42905F52A	NO	Normal (no evidence of prostate cancer) [cM0]	28	-20768	13		13	Not Available	Not Available	0	1359	YES	No Evidence of Extraprostatic Extension	NO	Not Available	TCGA-KK-A59Y-D70440	89888F38-A13B-42BE-85BA-51D6FB5845CA	Not Available	16	1072	71	Leuprolide Acetate	Complete Response	2	Not Available	Not Available	Not Available	Not Available	Not Applicable	Not Available	Not Available	NO	Hormone Therapy	Not Available	Not Available	Not Available	NO
TCGA-KK-A59Z-01A-12R-A26U-07	Tumor	TCGA-KK-A59Z	285.66.0	Nationwide Children's Hospital	22	PRAD	C35253C1-A14C-4029-9CB1-B5199533297E	12	TCGA	2016	TCGA-KK-A59Z	DF7BBD9C-0B35-4855-ACDE-46F4956F4DF1	NO	Normal (no evidence of prostate cancer) [cM0]	28	-24306	24		20	Not Available	Not Available	0	1879	YES	No Evidence of Extraprostatic Extension	NO	Not Available
TCGA-KK-A5A1-01A-11R-A29R-07	Tumor	TCGA-KK-A5A1	308.70.0	Nationwide Children's Hospital	22	PRAD	DF3CE149-77C8-4C10-B4CB-1F669B2518C3	12	TCGA	2016	TCGA-KK-A5A1	436B242C-AD5F-432E-A684-27BBA4C1C8A2	NO	Normal (no evidence of prostate cancer) [cM0]	28	-26415	57		14	Not Available	Not Available	0	2364	YES	Not Available	NO	Not Available
TCGA-KK-A6DY-01A-12R-A311-07	Tumor	TCGA-KK-A6DY	315.66.0	Nationwide Children's Hospital	22	PRAD	4A1FAA4E-AE5E-4EE6-8C4A-32130EA7F67C	12	TCGA	2016	TCGA-KK-A6DY	B1BDAF2D-7D84-4409-9427-5390150BB96D	NO	Not Available	27	-18420	Not Available		Not Available	Not Available	Not Available	0	3524	NO	Not Available	NO	Not Available
TCGA-KK-A6E0-01A-11R-A311-07	Tumor	TCGA-KK-A6E0	315.66.0	Nationwide Children's Hospital	22	PRAD	A80AF06A-F0EA-4591-86F7-53852C347003	12	TCGA	2016	TCGA-KK-A6E0	D112136D-34FA-426E-B432-4D1E4286ADF8	YES	Normal (no evidence of prostate cancer) [cM0]	27	-21700	11		Not Available	Not Available	941	0	913	NO	Not Available	NO	Not Available	TCGA-KK-A6E0-D62509;TCGA-KK-A6E0-D62510;TCGA-KK-A6E0-D62512	406E5880-1976-4C14-92F1-5AE35F952665;728B76C5-2DBA-4B8B-9DC2-358C77E0551F;03FEB539-C786-41E6-9134-3C83D062C466	Not Available;Not Available;Not Available	18;18;18	Not Available;Not Available;605	1078;1078;424	Abiraterone;Leuprolide;Lupron	Not Applicable;Not Applicable;Complete Response	7;7;7	Not Available;Not Available;Not Available	Not Available;Not Available;Not Available	Not Available;Not Available;Not Available	Not Available;Not Available;Not Available	Not Applicable;Not Applicable;Not Applicable	Not Available;Not Available;Not Available	Not Available;Not Available;Not Available	YES;YES;NO	Hormone Therapy;Hormone Therapy;Hormone Therapy	Not Available;Not Available;Not Available	Not Available;Not Available;Not Available	Not Available;Not Available;Not Available	YES;YES;NO
TCGA-KK-A6E1-01A-11R-A311-07	Tumor	TCGA-KK-A6E1	315.66.0	Nationwide Children's Hospital	22	PRAD	4E0B5B2E-443D-4B29-B2EA-6B5D8DF958FC	12	TCGA	2016	TCGA-KK-A6E1	DEB57BD8-545F-477A-9A86-6BC6DB257270	NO	Normal (no evidence of prostate cancer) [cM0]	28	-21063	-24		-24	Not Available	Not Available	0	1659	YES	No Evidence of Extraprostatic Extension	NO	Not Available	TCGA-KK-A6E1-D62513	56A45973-3117-4CC6-A0E8-BCEA71831497	Not Available	18	778	107	Lupron	Complete Response	7	Not Available	Not Available	Not Available	Not Available	Not Applicable	Not Available	Not Available	NO	Hormone Therapy	Not Available	Not Available	Not Available	NO
TCGA-KK-A6E2-01A-11R-A311-07	Tumor	TCGA-KK-A6E2	315.66.0	Nationwide Children's Hospital	22	PRAD	F65D3E92-E23E-4EB5-94ED-CE0F3CBB12EE	12	TCGA	2016	TCGA-KK-A6E2	56C88739-C076-42CC-A2CB-FD613AB567B5	NO	Not Available	27	-19974	Not Available		Not Available	Not Available	Not Available	0	4604	NO	Not Available	NO	Not Available
TCGA-KK-A6E3-01A-21R-A30B-07	Tumor	TCGA-KK-A6E3	312.65.0	Nationwide Children's Hospital	22	PRAD	A8928DD4-3313-49B6-A872-8A450649E4F7	12	TCGA	2016	TCGA-KK-A6E3	38A2B705-D8A4-45CA-8BCD-96DBF93D8E4D	NO	Normal (no evidence of prostate cancer) [cM0]	27	-20547	10		Not Available	Not Available	Not Available	0	2056	NO	Not Available	NO	Not Available
TCGA-KK-A6E4-01A-11R-A30B-07	Tumor	TCGA-KK-A6E4	312.65.0	Nationwide Children's Hospital	22	PRAD	1F0B3627-5FCF-4773-9E7E-95A1EF2A7CD6	12	TCGA	2016	TCGA-KK-A6E4	DCF383D5-B25A-4EA9-A3F4-4D7EA5DDD9EF	NO	Not Available	27	-25338	Not Available		Not Available	Not Available	Not Available	0	2753	NO	Not Available	NO	Not Available
TCGA-KK-A6E5-01A-11R-A311-07	Tumor	TCGA-KK-A6E5	315.66.0	Nationwide Children's Hospital	22	PRAD	E12B3481-66A9-40BC-910C-45CB4759ACE2	12	TCGA	2016	TCGA-KK-A6E5	0FB599CE-5E10-4571-8160-4F5160791A3F	NO	Normal (no evidence of prostate cancer) [cM0]	27	-23144	-19		-19	Not Available	Not Available	0	1498	YES	No Evidence of Extraprostatic Extension	NO	Not Available
TCGA-KK-A6E6-01A-11R-A311-07	Tumor	TCGA-KK-A6E6	315.66.0	Nationwide Children's Hospital	22	PRAD	E65A19AC-FEFB-4F07-92CB-EFEF4A11FF55	12	TCGA	2016	TCGA-KK-A6E6	E377F873-C0D1-4810-9F3D-E551723858E1	NO	Not Available	27	-25320	Not Available		Not Available	Not Available	Not Available	0	3447	NO	Not Available	NO	Not Available
TCGA-KK-A6E7-01A-11R-A31N-07	Tumor	TCGA-KK-A6E7	320.62.0	Nationwide Children's Hospital	22	PRAD	3FAAC7AF-9FD0-496A-A7F9-9F094455B7D9	12	TCGA	2016	TCGA-KK-A6E7	25C669B3-4D4A-4142-A403-677BE8522875	NO	Normal (no evidence of prostate cancer) [cM0]	27	-17074	-46		-45	8	Not Available	0	2040	YES	No Evidence of Extraprostatic Extension	YES	No Evidence of Extraprostatic Extension;Equivocal
TCGA-KK-A6E8-01A-11R-A31N-07	Tumor	TCGA-KK-A6E8	320.62.0	Nationwide Children's Hospital	22	PRAD	B18F697A-5CBF-48D0-B0FD-7C407ADC1279	12	TCGA	2016	TCGA-KK-A6E8	8990CE28-C671-4487-8DDA-864F0675BBB3	NO	Normal (no evidence of prostate cancer) [cM0]	27	-25026	97		Not Available	104	Not Available	0	1770	NO	Not Available	YES	No Evidence of Extraprostatic Extension
TCGA-KK-A7AP-01A-12R-A33R-07	Tumor	TCGA-KK-A7AP	348.57.0	Nationwide Children's Hospital	22	PRAD	39A52D60-B11D-42CF-B568-77B976A78F46	12	TCGA	2016	TCGA-KK-A7AP	F4E9A9F9-263C-4CED-A8FB-6CB0FB088983	Not Available	Normal (no evidence of prostate cancer) [cM0]	6	-20403	175		Not Available	Not Available	Not Available	0	196	NO	Not Available	NO	Not Available
TCGA-KK-A7AQ-01A-11R-A33R-07	Tumor	TCGA-KK-A7AQ	348.57.0	Nationwide Children's Hospital	22	PRAD	C3DA8DC6-D0D1-4CA8-AFBE-0E86583195FB	12	TCGA	2016	TCGA-KK-A7AQ	CECF4EE9-7610-4F47-A825-7FDE8233B75D	NO	Not Available	19	-22731	Not Available		Not Available	38	1217	0	1386	Not Available	Not Available	YES	No Evidence of Extraprostatic Extension	TCGA-KK-A7AQ-D63732;TCGA-KK-A7AQ-D63733	D6FE26E6-1169-401A-A78C-D978A446FA6B;688E9502-0AD4-40D6-B3B3-9F899A82D6A7	Not Available;Not Available	25;25	Not Available;Not Available	1219;1219	Abiraterone;Leuprolide acetate	Not Applicable;Not Applicable	8;8	Not Available;Not Available	Not Available;Not Available	Not Available;Not Available	Not Available;Not Available	Not Applicable;Not Applicable	Not Available;Not Available	Not Available;Not Available	YES;YES	Hormone Therapy;Hormone Therapy	Not Available;Not Available	Not Available;Not Available	Not Available;Not Available	YES;YES
TCGA-KK-A7AU-01A-11R-A32O-07	Tumor	TCGA-KK-A7AU	331.61.0	Nationwide Children's Hospital	22	PRAD	751D10FC-4B25-4A9E-A093-B94109E06343	12	TCGA	2016	TCGA-KK-A7AU	39303E7C-5BAF-479D-A112-D8F03A18C621	NO	Not Available	28	-23118	Not Available		Not Available	123	207	0	1621	NO	Not Available	YES	No Evidence of Extraprostatic Extension	TCGA-KK-A7AU-D64287;TCGA-KK-A7AU-D64289;TCGA-KK-A7AU-D64291	D0CAB806-6DC0-455A-8BB5-8BEF31019F7B;C034043D-9F83-4029-8A75-A798ACA5CC92;4A16143E-2D4F-4674-971C-3E045626F7AA	Not Available;Not Available;Not Available	28;28;28	676;564;Not Available	207;207;1287	Casodex;Lupron;Lupron	Stable Disease;Stable Disease;Not Applicable	8;8;8	Not Available;Not Available;Not Available	Not Available;Not Available;Not Available	Not Available;Not Available;Not Available	Not Available;Not Available;Not Available	Not Applicable;Not Applicable;Not Applicable	Not Available;Not Available;Not Available	Not Available;Not Available;Not Available	NO;NO;YES	Hormone Therapy;Hormone Therapy;Hormone Therapy	Not Available;Not Available;Not Available	Not Available;Not Available;Not Available	Not Available;Not Available;Not Available	YES;NO;NO
TCGA-KK-A7AV-01A-11R-A32O-07	Tumor	TCGA-KK-A7AV	331.61.0	Nationwide Children's Hospital	22	PRAD	1D4381D2-B74D-48E7-A8A2-846F39D0D347	12	TCGA	2016	TCGA-KK-A7AV	BF462E14-F9E8-4531-905D-1FB59D9088CB	NO	Not Available	28	-21192	Not Available		Not Available	48	Not Available	0	822	NO	Not Available	YES	No Evidence of Extraprostatic Extension
TCGA-KK-A7AW-01A-11R-A32O-07	Tumor	TCGA-KK-A7AW	331.61.0	Nationwide Children's Hospital	22	PRAD	340649FE-9CD4-4098-9625-8FA6180390DD	12	TCGA	2016	TCGA-KK-A7AW	2F231B79-84BC-4256-BF26-7CE64083D438	YES	Not Available	19	-20869	Not Available		11	Not Available	204	0	1054	YES	Not Available	NO	Not Available
TCGA-KK-A7AY-01A-11R-A33R-07	Tumor	TCGA-KK-A7AY	348.57.0	Nationwide Children's Hospital	22	PRAD	8A297B87-4DA0-4143-BA3F-04DC27C0FAD4	12	TCGA	2016	TCGA-KK-A7AY	F4AEBD64-A356-4C05-B847-6DD28CF26339	NO	Not Available	28	-22220	Not Available		Not Available	Not Available	1124	0	1572	NO	Not Available	NO	Not Available
TCGA-KK-A7AZ-01A-12R-A32O-07	Tumor	TCGA-KK-A7AZ	331.61.0	Nationwide Children's Hospital	22	PRAD	905C4744-B8EB-4F81-A701-CB2FA5F56639	12	TCGA	2016	TCGA-KK-A7AZ	7D931C19-1FCE-4409-8A9C-9C65631CCBAC	Not Available	Not Available	19	-20507	Not Available		Not Available	141	Not Available	0	840	NO	Not Available	YES	Equivocal
TCGA-KK-A7B0-01A-11R-A32O-07	Tumor	TCGA-KK-A7B0	331.61.0	Nationwide Children's Hospital	22	PRAD	B575CFC2-AECA-4671-A06F-BDC34BB9C59F	12	TCGA	2016	TCGA-KK-A7B0	73D4E806-2C15-4C9E-A978-106FB9494E82	NO	Not Available	28	-24756	Not Available		Not Available	Not Available	606	0	999	NO	Not Available	NO	Not Available	TCGA-KK-A7B0-D59354	8F13E4AD-EE02-4E92-A69F-D65A51AEB4C5	Not Available	25	Not Available	913	Leuprolide	Not Applicable	8	Not Available	Not Available	Not Available	Not Available	Not Applicable	Not Available	Not Available	YES	Hormone Therapy	Not Available	Not Available	Not Available	NO
TCGA-KK-A7B1-01A-11R-A32O-07	Tumor	TCGA-KK-A7B1	331.61.0	Nationwide Children's Hospital	22	PRAD	FE3FD0D2-7603-43CE-9881-0C7ED3352C67	12	TCGA	2016	TCGA-KK-A7B1	7315BB0A-96A1-45AB-A704-B084D237CF5C	NO	Not Available	6	-23803	Not Available		Not Available	52	Not Available	0	1063	NO	Not Available	YES	No Evidence of Extraprostatic Extension
TCGA-KK-A7B2-01A-12R-A32O-07	Tumor	TCGA-KK-A7B2	331.61.0	Nationwide Children's Hospital	22	PRAD	D0CF0307-0B1F-4488-B9B6-C0CF90230E1B	12	TCGA	2016	TCGA-KK-A7B2	000D566C-96C7-4F1C-B36E-FA2222467983	NO	Normal (no evidence of prostate cancer) [cM0]	6	-24845	58		58	Not Available	Not Available	0	692	YES	No Evidence of Extraprostatic Extension	NO	Not Available
TCGA-KK-A7B3-01A-11R-A33R-07	Tumor	TCGA-KK-A7B3	348.57.0	Nationwide Children's Hospital	22	PRAD	00C3A9E4-1A83-476B-95B8-77344DACE67F	12	TCGA	2016	TCGA-KK-A7B3	AAEB1D59-D6CE-4422-9639-F1E83C002D84	NO	Not Available	28	-22830	Not Available		Not Available	112	Not Available	0	637	NO	Not Available	YES	Extraprostatic Extension Localized (e.g. seminal vesicles)
TCGA-KK-A7B4-01A-11R-A32O-07	Tumor	TCGA-KK-A7B4	331.61.0	Nationwide Children's Hospital	22	PRAD	511F5D0A-6D0B-4AA6-A368-9919169F4043	12	TCGA	2016	TCGA-KK-A7B4	5447A0E0-80CA-40FB-8233-504FDE51F22C	YES	Equivocal	28	-23644	29		Not Available	29	637	0	637	NO	Not Available	YES	Equivocal	TCGA-KK-A7B4-D67449;TCGA-KK-A7B4-D68715	B573051A-A73D-450B-A0A6-CE98871D2B05;1E957A39-9B3B-4817-839E-861028B375AE	Not Available;Not Available	10;12	Not Available;439	119;312	Leuprolide Acetate;Casodex	Not Available;Stable Disease	11;12	Not Available;Not Available	Not Available;Not Available	Not Available;Not Available	Not Available;Not Available	Not Applicable;Not Applicable	Not Available;Not Available	Not Available;Not Available	YES;NO	Hormone Therapy;Hormone Therapy	Not Available;Not Available	Not Available;Not Available	Not Available;Not Available	NO;NO
TCGA-KK-A8I4-01A-11R-A36G-07	Tumor	TCGA-KK-A8I4	370.53.0	Nationwide Children's Hospital	22	PRAD	DA7131CA-1D3F-4534-93A5-31DCC9685C14	12	TCGA	2016	TCGA-KK-A8I4	9A8CAEF5-6543-4391-8A55-4999035693C5	NO	Normal (no evidence of prostate cancer) [cM0]	28	-23706	70		Not Available	70	1155	0	2068	NO	Not Available	YES	No Evidence of Extraprostatic Extension	TCGA-KK-A8I4-D63959;TCGA-KK-A8I4-D70557	DC6BC8AC-818C-433D-8679-DE2BC2E7739C;854197F2-0669-4CDD-9E80-4B5CF1F3AF9E	Not Available;Not Available	25;24	1984;Not Available	1204;2259	Lupron;Leuprolide acetate	Stable Disease;Not Applicable	8;2	Not Available;Not Available	Not Available;Not Available	Not Available;Not Available	Not Available;Not Available	Not Applicable;Not Applicable	Not Available;Not Available	Not Available;Not Available	NO;YES	Hormone Therapy;Hormone Therapy	Not Available;Not Available	Not Available;Not Available	Not Available;Not Available	NO;NO
TCGA-KK-A8I5-01A-11R-A36G-07	Tumor	TCGA-KK-A8I5	370.53.0	Nationwide Children's Hospital	22	PRAD	7BDD2FA0-9A2F-45A2-93CA-3D92F487EF16	12	TCGA	2016	TCGA-KK-A8I5	7CE45134-5B1F-4EA7-ACE9-7E463B034A43	NO	Not Available	18	-20337	Not Available		Not Available	Not Available	Not Available	0	2553	NO	Not Available	NO	Not Available
TCGA-KK-A8I6-01A-11R-A36G-07	Tumor	TCGA-KK-A8I6	370.53.0	Nationwide Children's Hospital	22	PRAD	02E300A8-75CB-4380-81BB-FC6B3DF446B4	12	TCGA	2016	TCGA-KK-A8I6	6E3154D4-2EF6-403D-9DE1-7B6233C4D505	NO	Normal (no evidence of prostate cancer) [cM0]	18	-21499	-14		-13	17	Not Available	0	668	YES	No Evidence of Extraprostatic Extension	YES	No Evidence of Extraprostatic Extension
TCGA-KK-A8I7-01A-21R-A36G-07	Tumor	TCGA-KK-A8I7	370.53.0	Nationwide Children's Hospital	22	PRAD	1029F6CA-165A-4E85-8800-EF8179485187	12	TCGA	2016	TCGA-KK-A8I7	108DEE1E-B27D-4056-A167-261725F548C1	NO	Not Available	18	-20256	Not Available		24	Not Available	1088	0	1891	YES	No Evidence of Extraprostatic Extension	NO	Not Available	TCGA-KK-A8I7-D61869;TCGA-KK-A8I7-D70525	EB9F1CD1-0471-47D0-AC44-5FD80C3C50DF;B0CD9665-2A8F-41D5-A214-CA90DB9C3658	Not Available;Not Available	25;27	Not Available;1757	1311;1757	leuprolide;Leuprolide Acetate	Not Applicable;Complete Response	8;2	Not Available;Not Available	Not Available;Not Available	Not Available;Not Available	Not Available;Not Available	Not Applicable;Not Applicable	Not Available;Not Available	Not Available;Not Available	YES;NO	Hormone Therapy;Hormone Therapy	Not Available;Not Available	Not Available;Not Available	Not Available;Not Available	NO;NO
TCGA-KK-A8I8-01A-11R-A36G-07	Tumor	TCGA-KK-A8I8	370.53.0	Nationwide Children's Hospital	22	PRAD	46501048-D526-4FDE-B734-0D5A5E98BA9B	12	TCGA	2016	TCGA-KK-A8I8	30FA311B-05A2-43E4-9EDC-02B327898132	NO	Not Available	18	-25546	Not Available		Not Available	31	Not Available	0	774	NO	Not Available	YES	No Evidence of Extraprostatic Extension
TCGA-KK-A8I9-01A-11R-A36G-07	Tumor	TCGA-KK-A8I9	370.53.0	Nationwide Children's Hospital	22	PRAD	DEE33EA4-01C9-4463-92FB-9169DF858335	12	TCGA	2016	TCGA-KK-A8I9	261C3D74-706E-4751-BD15-8F3C1A402FF0	NO	Normal (no evidence of prostate cancer) [cM0]	18	-22295	0		-3	0	Not Available	0	721	YES	No Evidence of Extraprostatic Extension	YES	No Evidence of Extraprostatic Extension	TCGA-KK-A8I9-D64033	58E08AE1-0A29-4403-A938-004CBB836036	Not Available	25	427	151	Lupron	Complete Response	8	Not Available	Not Available	Not Available	Not Available	Not Applicable	Not Available	Not Available	NO	Hormone Therapy	Not Available	Not Available	Not Available	NO
TCGA-KK-A8IA-01A-11R-A36G-07	Tumor	TCGA-KK-A8IA	370.53.0	Nationwide Children's Hospital	22	PRAD	0EFBAE9A-3AE0-4916-8ED2-2FDC0055D198	12	TCGA	2016	TCGA-KK-A8IA	17916C4E-FEBE-48C6-B475-AD29397425E8	NO	Normal (no evidence of prostate cancer) [cM0]	18	-25284	26		26	Not Available	Not Available	0	1439	YES	No Evidence of Extraprostatic Extension	NO	Not Available	TCGA-KK-A8IA-D62062	7D79F7DA-2220-4B24-B287-D6F9F74182AD	Not Available	25	Not Available	210	Lupron	Not Applicable	8	Not Available	Not Available	Not Available	Not Available	Not Applicable	Not Available	Not Available	YES	Hormone Therapy	Not Available	Not Available	Not Available	NO
TCGA-KK-A8IB-01A-11R-A36G-07	Tumor	TCGA-KK-A8IB	370.53.0	Nationwide Children's Hospital	22	PRAD	4515E4B4-B347-4F39-8AD4-28345CD98EC4	12	TCGA	2016	TCGA-KK-A8IB	88705B03-AA27-45C5-BEF0-BB697799F9DF	Not Available	Not Available	19	-24041	Not Available		Not Available	Not Available	Not Available	0	83	NO	Not Available	NO	Not Available
TCGA-KK-A8IC-01A-11R-A36G-07	Tumor	TCGA-KK-A8IC	370.53.0	Nationwide Children's Hospital	22	PRAD	FD1667EF-E739-4EB9-BC99-96DCF67A40BC	12	TCGA	2016	TCGA-KK-A8IC	70C6C3A0-B422-4541-A60F-355356A9A340	YES	Normal (no evidence of prostate cancer) [cM0]	28	-19902	7		6	Not Available	1060	0	2051	YES	No Evidence of Extraprostatic Extension	NO	Not Available	TCGA-KK-A8IC-D64006;TCGA-KK-A8IC-D64007	F195C560-AD75-4A70-9E79-5C3A146641BF;3C08E85B-1666-43A5-8554-629EC705ACB9	Not Available;Not Available	25;25	Not Available;Not Available	2051;2051	Leuprolide acetate;Abiraterone	Not Applicable;Not Applicable	8;8	Not Available;Not Available	Not Available;Not Available	Not Available;Not Available	Not Available;Not Available	Not Applicable;Not Applicable	Not Available;Not Available	Not Available;Not Available	YES;YES	Hormone Therapy;Hormone Therapy	Not Available;Not Available	Not Available;Not Available	Not Available;Not Available	YES;YES
TCGA-KK-A8ID-01A-11R-A36G-07	Tumor	TCGA-KK-A8ID	370.53.0	Nationwide Children's Hospital	22	PRAD	2ECF14AB-CE19-4457-AC11-575CBB10ACAD	12	TCGA	2016	TCGA-KK-A8ID	717C0FD3-527B-4D5E-A9AB-0F141FCC84E8	NO	Normal (no evidence of prostate cancer) [cM0]	18	-25851	43		-5	Not Available	Not Available	0	1973	YES	No Evidence of Extraprostatic Extension	NO	Not Available	TCGA-KK-A8ID-D62209	256DC65D-01FD-403E-BF39-069BA87E52CB	Not Available	25	1455	97	Lupron	Complete Response	8	Not Available	Not Available	Not Available	Not Available	Not Applicable	Not Available	Not Available	NO	Hormone Therapy	Not Available	Not Available	Not Available	NO
TCGA-KK-A8IF-01A-11R-A36G-07	Tumor	TCGA-KK-A8IF	370.53.0	Nationwide Children's Hospital	22	PRAD	76D502EE-897C-4BBC-8E28-5AD2E086A623	12	TCGA	2016	TCGA-KK-A8IF	3F5270A2-3284-4523-BD81-54FC98C2B933	YES	Not Available	18	-20888	Not Available		Not Available	522	648	0	804	NO	Not Available	YES	No Evidence of Extraprostatic Extension
TCGA-KK-A8IG-01A-11R-A36G-07	Tumor	TCGA-KK-A8IG	370.53.0	Nationwide Children's Hospital	22	PRAD	BF457ADA-F37C-418D-963C-F18AEFA43068	12	TCGA	2016	TCGA-KK-A8IG	1E3C1D8F-B3C9-47BE-89E4-22E6B16ED2AE	NO	Normal (no evidence of prostate cancer) [cM0]	19	-20266	63		63	Not Available	Not Available	0	2211	YES	No Evidence of Extraprostatic Extension	NO	Not Available
TCGA-KK-A8IH-01A-11R-A36G-07	Tumor	TCGA-KK-A8IH	370.53.0	Nationwide Children's Hospital	22	PRAD	0F5088F7-2CC6-4A04-B0B8-AF295785B0B8	12	TCGA	2016	TCGA-KK-A8IH	89B995BA-D13A-461B-ADE4-D791844C1A0C	NO	Not Available	19	-18560	Not Available		Not Available	Not Available	Not Available	0	1635	NO	Not Available	NO	Not Available
TCGA-KK-A8II-01A-11R-A36G-07	Tumor	TCGA-KK-A8II	370.53.0	Nationwide Children's Hospital	22	PRAD	40A0714D-997B-4214-AF51-12453FCC3BD0	12	TCGA	2016	TCGA-KK-A8II	D05681CC-DFFA-44D0-B6A1-0A99A4CE3BE5	YES	Normal (no evidence of prostate cancer) [cM0]	28	-22460	-28	3467	11	Not Available	626	0		YES	No Evidence of Extraprostatic Extension	NO	Not Available	TCGA-KK-A8II-D62409;TCGA-KK-A8II-D62410;TCGA-KK-A8II-D62412;TCGA-KK-A8II-D62413;TCGA-KK-A8II-D62416	46E75A86-3847-4901-A9E3-BA8A4B1F9EEE;DE73C80B-5FB5-4350-ADF7-018B3E8BFD2B;5D53B834-9CE7-4446-8AE5-DF47DEA4BED3;3780B9F2-C2CA-4DB2-A58E-6F6FA6A66A55;A00AC439-51F5-40A7-9590-7AF6B71FF39C	Not Available;Not Available;Not Available;Not Available;Not Available	25;25;25;25;25	1106;3467;3467;2738;2892	904;2453;2431;2516;2780	Lupron;Lupron;degarelix;Docetaxel;jevtana	Unknown;Clinical Progressive Disease;Clinical Progressive Disease;Clinical Progressive Disease;Clinical Progressive Disease	8;8;8;8;8	Not Available;Not Available;Not Available;Not Available;Not Available	Not Available;Not Available;Not Available;Not Available;Not Available	Not Available;Not Available;Not Available;Not Available;Not Available	Not Available;Not Available;Not Available;Not Available;Not Available	Not Applicable;Not Applicable;Not Applicable;Not Applicable;Not Applicable	Not Available;Not Available;Not Available;Not Available;Not Available	Not Available;Not Available;Not Available;Not Available;Not Available	NO;NO;NO;NO;NO	Hormone Therapy;Hormone Therapy;Hormone Therapy;Chemotherapy;Chemotherapy	Not Available;Not Available;Not Available;Not Available;Not Available	Not Available;Not Available;Not Available;Not Available;Not Available	Not Available;Not Available;Not Available;Not Available;Not Available	NO;NO;NO;NO;NO
TCGA-KK-A8IJ-01A-11R-A352-07	Tumor	TCGA-KK-A8IJ	357.55.0	Nationwide Children's Hospital	22	PRAD	540A35C2-869F-49E7-98FF-D05244097700	12	TCGA	2016	TCGA-KK-A8IJ	98A9CE0E-4F02-4819-BC0C-C1A8D34E3DB6	NO	Normal (no evidence of prostate cancer) [cM0]	19	-21793	42		42	Not Available	Not Available	0	1559	YES	No Evidence of Extraprostatic Extension	NO	Not Available
TCGA-KK-A8IK-01A-11R-A36G-07	Tumor	TCGA-KK-A8IK	370.53.0	Nationwide Children's Hospital	22	PRAD	C9B8E2A4-6065-4A4C-89E1-78E2D5BB08C2	12	TCGA	2016	TCGA-KK-A8IK	D4F4DDC1-CFD7-4C57-ADE6-4F32CB7FFD85	NO	Abnormal (not related to prostate cancer)	28	-20594	-69		-69	Not Available	Not Available	0	1563	YES	No Evidence of Extraprostatic Extension	NO	Not Available
TCGA-KK-A8IL-01A-11R-A36G-07	Tumor	TCGA-KK-A8IL	370.53.0	Nationwide Children's Hospital	22	PRAD	154F976F-D765-4971-AB13-931100D7DC7C	12	TCGA	2016	TCGA-KK-A8IL	2A51E1C2-8A8F-4DF3-BCC6-7DF94A47D94D	NO	Not Available	19	-23849	Not Available	628	7	87	Not Available	0		YES	No Evidence of Extraprostatic Extension	YES	No Evidence of Extraprostatic Extension
TCGA-KK-A8IM-01A-11R-A36G-07	Tumor	TCGA-KK-A8IM	370.53.0	Nationwide Children's Hospital	22	PRAD	074E05F0-E6C9-4F8A-B4A4-ACF3536EF276	12	TCGA	2016	TCGA-KK-A8IM	4434864A-8A0D-488E-B9A7-6749719663E5	NO	Not Available	18	-20425	Not Available		Not Available	Not Available	Not Available	0	1438	NO	Not Available	NO	Not Available
TCGA-M7-A71Y-01A-22R-A32O-07	Tumor	TCGA-M7-A71Y	331.61.0	Nationwide Children's Hospital	22	PRAD	966D3AEB-921E-4772-B177-44A5EE3E3115	12	TCGA	2016	TCGA-M7-A71Y	1583AEA0-5D69-4165-9BEF-D5BFDDDF3A65	NO	Not Available	10	-20357	Not Available		Not Available	Not Available	Not Available	0	158	NO	Not Available	NO	Not Available
TCGA-M7-A71Z-01A-12R-A32O-07	Tumor	TCGA-M7-A71Z	331.61.0	Nationwide Children's Hospital	22	PRAD	7A8A3101-4221-4FDA-9FBD-F9508C17FEC6	12	TCGA	2016	TCGA-M7-A71Z	4D5D61C4-2E64-422E-ABA6-EC098F40EEEC	NO	Not Available	10	-22785	Not Available		Not Available	Not Available	Not Available	0	209	NO	Not Available	NO	Not Available
TCGA-M7-A720-01A-12R-A32O-07	Tumor	TCGA-M7-A720	331.61.0	Nationwide Children's Hospital	22	PRAD	ED53DDAE-22F8-49BE-A6AB-2CCC085EA71D	12	TCGA	2016	TCGA-M7-A720	444E78F7-1221-4882-ADE2-7E45D828EA2A	NO	Not Available	10	-19642	Not Available		Not Available	Not Available	Not Available	0	302	NO	Not Available	NO	Not Available
TCGA-M7-A721-01A-12R-A32O-07	Tumor	TCGA-M7-A721	331.61.0	Nationwide Children's Hospital	22	PRAD	3D694E89-B0B3-4F5A-A855-BCD404BA2A34	12	TCGA	2016	TCGA-M7-A721	6433F001-DB5C-476B-83C7-23F4C5397AE9	NO	Normal (no evidence of prostate cancer) [cM0]	10	-25585	-8		Not Available	-8	Not Available	0	204	NO	Not Available	YES	No Evidence of Extraprostatic Extension
TCGA-M7-A722-01A-12R-A36G-07	Tumor	TCGA-M7-A722	370.53.0	Nationwide Children's Hospital	22	PRAD	920907FB-A826-4156-B34C-C231849169F5	12	TCGA	2016	TCGA-M7-A722	3FA3CFFE-40F1-4853-9CBB-54A99FFD6108	YES	Normal (no evidence of prostate cancer) [cM0]	27	-23880	3		3	Not Available	559	0	717	YES	No Evidence of Extraprostatic Extension	NO	Not Available
TCGA-M7-A723-01A-12R-A32O-07	Tumor	TCGA-M7-A723	331.61.0	Nationwide Children's Hospital	22	PRAD	158F7520-1E4A-4AA8-BF17-A96A98619661	12	TCGA	2016	TCGA-M7-A723	E27BC39B-54F1-47B5-AC8F-3245DCE690F4	NO	Normal (no evidence of prostate cancer) [cM0]	10	-20064	8		11	Not Available	Not Available	0	62	YES	No Evidence of Extraprostatic Extension	NO	Not Available	TCGA-M7-A723-D57526;TCGA-M7-A723-D57527	5215B1F1-1D95-4260-B410-D028C48B606A;0AF1EA65-D032-4370-8744-F0016808415B	Not Available;Not Available	13;13	Not Available;Not Available	74;74	Lupron;Bicalutamide	Not Applicable;Not Applicable	3;3	Not Available;Not Available	Not Available;Not Available	Not Available;Not Available	Not Available;Not Available	Not Applicable;Not Applicable	Not Available;Not Available	Not Available;Not Available	YES;YES	Hormone Therapy;Hormone Therapy	Not Available;Not Available	Not Available;Not Available	Not Available;Not Available	NO;NO
TCGA-M7-A724-01A-12R-A32O-07	Tumor	TCGA-M7-A724	331.61.0	Nationwide Children's Hospital	22	PRAD	19A02262-6BA2-4F55-9703-57B7EF32C7CC	12	TCGA	2016	TCGA-M7-A724	F8B98552-AE2A-4609-9929-7864485B3C51	NO	Abnormal (not related to prostate cancer)	10	-23595	11		35	Not Available	Not Available	0	483	YES	No Evidence of Extraprostatic Extension	NO	Not Available	TCGA-M7-A724-D53340	C70450D6-AD22-472A-8566-0FCBE969A703	Not Available	10	Not Available	179	Lupron	Not Applicable	12	Not Available	Not Available	Not Available	Not Available	Not Applicable	Not Available	Not Available	YES	Hormone Therapy	Not Available	Not Available	Not Available	NO
TCGA-M7-A725-01A-12R-A32O-07	Tumor	TCGA-M7-A725	331.61.0	Nationwide Children's Hospital	22	PRAD	7191C1F5-B88B-4D54-889C-C2D93891B5FE	12	TCGA	2016	TCGA-M7-A725	FCA0331B-8096-40E8-B292-D438370C37C9	NO	Normal (no evidence of prostate cancer) [cM0]	10	-20474	16		16	Not Available	Not Available	0	96	YES	No Evidence of Extraprostatic Extension	NO	Not Available
TCGA-MG-AAMC-01A-11R-A41O-07	Tumor	TCGA-MG-AAMC	429.43.0	Nationwide Children's Hospital	22	PRAD	E310A2E8-582D-4FFF-B2B9-93F88399124C	12	TCGA	2016	TCGA-MG-AAMC	9C8447AC-5B26-4558-8BFD-F0E7046C1FB9	NO	Not Available	28	-21846	Not Available		Not Available	Not Available	Not Available	0	173	Not Available	Not Available	Not Available	Not Available
TCGA-QU-A6IL-01A-11R-A31N-07	Tumor	TCGA-QU-A6IL	320.62.0	Nationwide Children's Hospital	22	PRAD	605A6728-7DFC-4F79-9F15-A05871B610A3	12	TCGA	2016	TCGA-QU-A6IL	DFFC3917-BF06-4C3D-B03A-CA54FE5C2E79	NO	Not Available	21	-23710	Not Available		Not Available	Not Available	Not Available	0	97	Not Available	Not Available	Not Available	Not Available
TCGA-QU-A6IM-01A-11R-A31N-07	Tumor	TCGA-QU-A6IM	320.62.0	Nationwide Children's Hospital	22	PRAD	B65CBD0F-887D-45F6-B5C7-AEC403AFD61F	12	TCGA	2016	TCGA-QU-A6IM	D1B31524-8034-4FCE-B14E-1CEF33C26CA5	NO	Equivocal	21	-21792	35		50	35	Not Available	0	1247	YES	Equivocal	YES	No Evidence of Extraprostatic Extension
TCGA-QU-A6IN-01A-11R-A31N-07	Tumor	TCGA-QU-A6IN	320.62.0	Nationwide Children's Hospital	22	PRAD	B158683C-374C-4488-AF20-CAF6FCCFCEF7	12	TCGA	2016	TCGA-QU-A6IN	D07D20F4-DD65-4FFC-ADD4-01F350CA7B65	NO	Normal (no evidence of prostate cancer) [cM0]	21	-22286	21		Not Available	43	Not Available	0	3487	NO	Not Available	YES	Not Available
TCGA-QU-A6IO-01A-11R-A31N-07	Tumor	TCGA-QU-A6IO	320.62.0	Nationwide Children's Hospital	22	PRAD	D41262AC-1BCD-4CED-AEED-2B1EE8EB31EA	12	TCGA	2016	TCGA-QU-A6IO	570DDFB3-2721-42B6-9604-2DE6B6090031	NO	Not Available	21	-19564	Not Available		Not Available	Not Available	Not Available	0	1436	NO	Not Available	NO	Not Available
TCGA-QU-A6IP-01A-11R-A31N-07	Tumor	TCGA-QU-A6IP	320.62.0	Nationwide Children's Hospital	22	PRAD	62664700-E0CB-4217-91BC-B194313FD784	12	TCGA	2016	TCGA-QU-A6IP	9A8E27C9-614B-491F-913D-429DFC4E2C4D	NO	Not Available	21	-24212	Not Available		Not Available	Not Available	Not Available	0	2620	NO	Not Available	NO	Not Available
TCGA-SU-A7E7-01A-22R-A33R-07	Tumor	TCGA-SU-A7E7	348.57.0	Nationwide Children's Hospital	22	PRAD	D700DEF5-C976-4372-BD89-ADEF39A71C28	12	TCGA	2016	TCGA-SU-A7E7	2648C3C9-9884-4A0C-96AA-61130CD289EA	NO	Normal (no evidence of prostate cancer) [cM0]	24	-22185	6		-10	Not Available	Not Available	0	112	YES	No Evidence of Extraprostatic Extension	NO	Not Available
TCGA-TK-A8OK-01A-22R-A36G-07	Tumor	TCGA-TK-A8OK	370.53.0	Nationwide Children's Hospital	22	PRAD	82E0946B-6B6D-45E4-A2D1-6742843A06F8	12	TCGA	2016	TCGA-TK-A8OK	4FDC9F5A-7BA1-4F80-B3DB-2B7CBE505217	Not Available	Not Available	14	-26976	Not Available		Not Available	Not Available	Not Available	0	27	Not Available	Not Available	Not Available	Not Available
TCGA-TP-A8TT-01A-12R-A41O-07	Tumor	TCGA-TP-A8TT	429.43.0	Nationwide Children's Hospital	22	PRAD	C67FAE58-B8A2-414C-B0E4-40912BD892E5	12	TCGA	2016	TCGA-TP-A8TT	A13A7252-DE84-4950-9307-80FC8A6A668D	NO	Normal (no evidence of prostate cancer) [cM0]	28	-23476	23		15	Not Available	Not Available	0	362	YES	No Evidence of Extraprostatic Extension	NO	Not Available
TCGA-TP-A8TV-01A-11R-A41O-07	Tumor	TCGA-TP-A8TV	429.43.0	Nationwide Children's Hospital	22	PRAD	92671F5F-37D6-41DC-B7C1-FB265ADD5C33	12	TCGA	2016	TCGA-TP-A8TV	6F4C1006-519D-4B16-8C96-690C63BEA0B6	NO	Not Available	28	-22872	Not Available		Not Available	Not Available	Not Available	0	249	NO	Not Available	NO	Not Available
TCGA-V1-A8MF-01A-11R-A36G-07	Tumor	TCGA-V1-A8MF	370.53.0	Nationwide Children's Hospital	22	PRAD	82F6AF41-A1E7-4FDC-8BDF-E813F324B65D	12	TCGA	2016	TCGA-V1-A8MF	56DF9DE6-613D-44CE-8827-9213CC6C8B56	NO	Not Available	23	-24090	Not Available		Not Available	Not Available	Not Available	Not Available	1254	NO	Not Available	NO	Not Available
TCGA-V1-A8MG-01A-11R-A36G-07	Tumor	TCGA-V1-A8MG	370.53.0	Nationwide Children's Hospital	22	PRAD	58EB6841-17D0-42E8-AC36-A6B214565D74	12	TCGA	2016	TCGA-V1-A8MG	301C4C32-BC66-4328-8DCF-FE3DD66FBDE2	NO	Not Available	23	-19710	Not Available		Not Available	Not Available	Not Available	Not Available	857	NO	Not Available	NO	Not Available
TCGA-V1-A8MK-01A-11R-A36G-07	Tumor	TCGA-V1-A8MK	370.53.0	Nationwide Children's Hospital	22	PRAD	06EC9AB6-C87B-4F9A-9178-E284ADEA8122	12	TCGA	2016	TCGA-V1-A8MK	9938C4AD-748C-4086-9081-FAC0AEFAD440	YES	Not Available	15	-15330	Not Available		Not Available	Not Available	Not Available	Not Available	508	NO	Not Available	NO	Not Available
TCGA-V1-A8ML-01A-11R-A37L-07	Tumor	TCGA-V1-A8ML	389.51.0	Nationwide Children's Hospital	22	PRAD	AEC912D7-8E23-423D-AA66-18E755B874D8	12	TCGA	2016	TCGA-V1-A8ML	69174712-AF41-422D-952A-D8D0D16D7182	NO	Not Available	15	-23360	Not Available		Not Available	Not Available	Not Available	Not Available	448	NO	Not Available	NO	Not Available
TCGA-V1-A8MM-01A-11R-A37L-07	Tumor	TCGA-V1-A8MM	389.51.0	Nationwide Children's Hospital	22	PRAD	617C74FF-CCFA-4B19-92AA-38C60D5427BE	12	TCGA	2016	TCGA-V1-A8MM	94D6675E-27AE-4F34-9D53-6E19238EB01D	YES	Not Available	15	-22265	Not Available		Not Available	Not Available	990	Not Available	1019	NO	Not Available	NO	Not Available
TCGA-V1-A8MU-01A-11R-A37L-07	Tumor	TCGA-V1-A8MU	389.51.0	Nationwide Children's Hospital	22	PRAD	3DE9A4BB-B191-415B-BC66-9F71813B80EA	12	TCGA	2016	TCGA-V1-A8MU	A76BCD1F-E47F-4DC5-A97A-4C4F00032191	NO	Not Available	15	-20805	Not Available		87	Not Available	Not Available	Not Available	1399	YES	No Evidence of Extraprostatic Extension	NO	Not Available	TCGA-V1-A8MU-D69950	AC419019-5723-4018-8FC5-531168F156FD	Not Available	27	Not Available	259	LHRH Agonist	Not Applicable	1	Not Available	Not Available	Not Available	Not Available	Not Applicable	Not Available	Not Available	YES	Hormone Therapy	Not Available	Not Available	Not Available	NO
TCGA-V1-A8WL-01A-11R-A37L-07	Tumor	TCGA-V1-A8WL	389.51.0	Nationwide Children's Hospital	22	PRAD	CB08122E-0CB1-4965-BFC6-D8D321D58A06	12	TCGA	2016	TCGA-V1-A8WL	F7FC3F2E-C70E-460D-B34D-BB2EA423A0AE	NO	Not Available	23	-23725	Not Available		Not Available	Not Available	Not Available	Not Available	1375	NO	Not Available	NO	Not Available
TCGA-V1-A8WN-01A-11R-A37L-07	Tumor	TCGA-V1-A8WN	389.51.0	Nationwide Children's Hospital	22	PRAD	CA828071-5ACE-413C-9973-A6A1D8E38913	12	TCGA	2016	TCGA-V1-A8WN	DC16F348-A49F-4958-A3FF-BC40E18DF2BD	NO	Not Available	15	-17520	Not Available		Not Available	Not Available	Not Available	Not Available	476	NO	Not Available	NO	Not Available
TCGA-V1-A8WS-01A-11R-A37L-07	Tumor	TCGA-V1-A8WS	389.51.0	Nationwide Children's Hospital	22	PRAD	C9DACFF6-0FC4-43BE-97F8-427DBB908880	12	TCGA	2016	TCGA-V1-A8WS	BEA84D33-3286-44E2-9595-893C34A01F58	NO	Not Available	23	-20805	Not Available		Not Available	Not Available	Not Available	Not Available	474	NO	Not Available	NO	Not Available
TCGA-V1-A8WV-01A-11R-A37L-07	Tumor	TCGA-V1-A8WV	389.51.0	Nationwide Children's Hospital	22	PRAD	75B50FA0-F36A-4C4D-B2B0-877B49B23020	12	TCGA	2016	TCGA-V1-A8WV	8E5B1D47-7D92-4D28-8186-4176ADA96672	NO	Not Available	15	-19345	Not Available		95	Not Available	Not Available	Not Available	686	YES	No Evidence of Extraprostatic Extension	NO	Not Available	TCGA-V1-A8WV-D70124	CDCD5F39-D1E3-4320-9114-8495C372B93F	Not Available	27	615	250	LHRH Agonist	Complete Response	1	Not Available	Not Available	Not Available	Not Available	Not Applicable	Not Available	Not Available	NO	Hormone Therapy	Not Available	Not Available	Not Available	NO
TCGA-V1-A8WW-01A-11R-A37L-07	Tumor	TCGA-V1-A8WW	389.51.0	Nationwide Children's Hospital	22	PRAD	FB167781-F0EB-4E77-840D-27CF179A4C1E	12	TCGA	2016	TCGA-V1-A8WW	D843996C-0F17-4482-8466-9F6144981B8A	NO	Not Available	15	-21900	Not Available		Not Available	709	105	Not Available	709	NO	Not Available	YES	No Evidence of Extraprostatic Extension	TCGA-V1-A8WW-D70125	609DB5A7-FA2E-47F6-8F2C-206604C55158	Not Available	27	Not Available	112	LHRH Agonist	Clinical Progressive Disease	1	Not Available	Not Available	Not Available	Not Available	Not Applicable	Not Available	Not Available	YES	Hormone Therapy	Not Available	Not Available	Not Available	NO
TCGA-V1-A8X3-01A-11R-A37L-07	Tumor	TCGA-V1-A8X3	389.51.0	Nationwide Children's Hospital	22	PRAD	E130F5EF-5466-4C42-B419-2860140899BE	12	TCGA	2016	TCGA-V1-A8X3	86B82965-B19B-4285-B1A5-51A5D5267103	NO	Not Available	23	-18980	Not Available		Not Available	Not Available	Not Available	Not Available	202	NO	Not Available	NO	Not Available
TCGA-V1-A9O5-01A-11R-A41O-07	Tumor	TCGA-V1-A9O5	429.43.0	Nationwide Children's Hospital	22	PRAD	113938B9-4328-43C2-BBB6-EE3913EF3E1F	12	TCGA	2016	TCGA-V1-A9O5	E0DFC37A-4A2E-4353-9673-241B100B3467	YES	Not Available	23	-23725	Not Available		25	Not Available	124	Not Available	1776	YES	No Evidence of Extraprostatic Extension	NO	Not Available	TCGA-V1-A9O5-D70126	CF129345-F428-483B-BF72-C431F6BBA535	Not Available	27	Not Available	118	LHRH Agonist and Anti-Androgens "Combined Androgen Blockade"	Not Applicable	1	Not Available	Not Available	Not Available	Not Available	Not Applicable	Not Available	Not Available	YES	Hormone Therapy	Not Available	Not Available	Not Available	NO
TCGA-V1-A9O5-06A-11R-A41O-07	Tumor	TCGA-V1-A9O5	429.43.0	Nationwide Children's Hospital	22	PRAD	113938B9-4328-43C2-BBB6-EE3913EF3E1F	12	TCGA	2016	TCGA-V1-A9O5	E0DFC37A-4A2E-4353-9673-241B100B3467	YES	Not Available	23	-23725	Not Available		25	Not Available	124	Not Available	1776	YES	No Evidence of Extraprostatic Extension	NO	Not Available	TCGA-V1-A9O5-D70126	CF129345-F428-483B-BF72-C431F6BBA535	Not Available	27	Not Available	118	LHRH Agonist and Anti-Androgens "Combined Androgen Blockade"	Not Applicable	1	Not Available	Not Available	Not Available	Not Available	Not Applicable	Not Available	Not Available	YES	Hormone Therapy	Not Available	Not Available	Not Available	NO
TCGA-V1-A9O7-01A-21R-A41O-07	Tumor	TCGA-V1-A9O7	429.43.0	Nationwide Children's Hospital	22	PRAD	AA4353F8-05F1-49A4-A401-61472ED244FF	12	TCGA	2016	TCGA-V1-A9O7	40EBEB10-7390-44FC-9EF2-80D40D251018	YES	Not Available	23	-22265	Not Available		Not Available	45	921	Not Available	2425	NO	Not Available	YES	Not Available
TCGA-V1-A9O9-01A-11R-A41O-07	Tumor	TCGA-V1-A9O9	429.43.0	Nationwide Children's Hospital	22	PRAD	F79A23AD-200F-455E-8DD0-F680B01FB34E	12	TCGA	2016	TCGA-V1-A9O9	F6935F67-5C62-4774-8346-711F36F3B547	YES	Not Available	23	-20805	Not Available		Not Available	Not Available	Not Available	Not Available	204	NO	Not Available	NO	Not Available
TCGA-V1-A9OA-01A-11R-A41O-07	Tumor	TCGA-V1-A9OA	429.43.0	Nationwide Children's Hospital	22	PRAD	812C6D4F-75F5-4578-8BF8-29E0BE59F3F4	12	TCGA	2016	TCGA-V1-A9OA	A8396F6D-53E2-4664-A3E2-DF061D022108	NO	Not Available	23	-22630	Not Available		Not Available	27	Not Available	Not Available	636	NO	Not Available	YES	Not Available
TCGA-V1-A9OF-01A-11R-A41O-07	Tumor	TCGA-V1-A9OF	429.43.0	Nationwide Children's Hospital	22	PRAD	B20DCB34-8CE0-443D-9AF2-CE9D5C6347B9	12	TCGA	2016	TCGA-V1-A9OF	D4DC7C5C-45B3-4741-B0C1-FEE477DA2EF4	NO	Not Available	23	-18250	Not Available		Not Available	Not Available	Not Available	Not Available	1184	NO	Not Available	NO	Not Available
TCGA-V1-A9OH-01A-11R-A41O-07	Tumor	TCGA-V1-A9OH	429.43.0	Nationwide Children's Hospital	22	PRAD	B2106A58-7028-4242-8EC3-2D71FF6E2427	12	TCGA	2016	TCGA-V1-A9OH	6EF0FC2D-F274-4253-BEC5-6DBD55953D76	NO	Not Available	23	-23360	Not Available		Not Available	Not Available	Not Available	Not Available	1253	NO	Not Available	NO	Not Available
TCGA-V1-A9OL-01A-11R-A41O-07	Tumor	TCGA-V1-A9OL	429.43.0	Nationwide Children's Hospital	22	PRAD	819DEA8A-3E19-4061-8D36-7E684D1E61AD	12	TCGA	2016	TCGA-V1-A9OL	FCBD7B29-12DA-44C8-B241-1388D1B15684	NO	Not Available	11	-24090	Not Available		19	Not Available	131	Not Available	589	YES	No Evidence of Extraprostatic Extension	NO	Not Available
TCGA-V1-A9OQ-01A-11R-A41O-07	Tumor	TCGA-V1-A9OQ	429.43.0	Nationwide Children's Hospital	22	PRAD	8BC50682-3591-4CC8-BD92-893D8AFFA2AF	12	TCGA	2016	TCGA-V1-A9OQ	10271D9C-9B9C-4B5F-A845-A0F1BD03AF51	NO	Not Available	11	-24820	Not Available		Not Available	Not Available	Not Available	Not Available	371	NO	Not Available	NO	Not Available
TCGA-V1-A9OT-01A-11R-A41O-07	Tumor	TCGA-V1-A9OT	429.43.0	Nationwide Children's Hospital	22	PRAD	B9F990B3-FF34-41AB-8DD7-6B0655D68059	12	TCGA	2016	TCGA-V1-A9OT	18B8AD7F-0F39-4853-AE13-5B13AA5E6F7D	YES	Not Available	23	-22630	Not Available		Not Available	Not Available	Not Available	Not Available	476	NO	Not Available	NO	Not Available
TCGA-V1-A9OX-01A-11R-A41O-07	Tumor	TCGA-V1-A9OX	429.43.0	Nationwide Children's Hospital	22	PRAD	8EECF28E-5B1A-415A-AB3B-F4955F8C54B5	12	TCGA	2016	TCGA-V1-A9OX	14C2819B-9AFC-4C89-849F-530E289D55BF	NO	Not Available	23	-20805	Not Available		Not Available	Not Available	Not Available	Not Available	256	NO	Not Available	NO	Not Available
TCGA-V1-A9OY-01A-11R-A41O-07	Tumor	TCGA-V1-A9OY	429.43.0	Nationwide Children's Hospital	22	PRAD	DB173B43-5599-46BB-839F-17E2234C1070	12	TCGA	2016	TCGA-V1-A9OY	69FC0351-6496-46B5-BE22-25B80C1DC4CC	NO	Not Available	23	-21170	Not Available		Not Available	Not Available	Not Available	Not Available	170	NO	Not Available	NO	Not Available
TCGA-V1-A9Z7-01A-11R-A41O-07	Tumor	TCGA-V1-A9Z7	429.43.0	Nationwide Children's Hospital	22	PRAD	9071F8E4-95DA-48AA-8E90-3CC27466C94D	12	TCGA	2016	TCGA-V1-A9Z7	4DB62B98-ABD4-4A7C-9FCE-8BBDA2AEC8A3	YES	Not Available	23	-20075	Not Available		50	Not Available	Not Available	Not Available	123	YES	No Evidence of Extraprostatic Extension	NO	Not Available
TCGA-V1-A9Z8-01A-11R-A41O-07	Tumor	TCGA-V1-A9Z8	429.43.0	Nationwide Children's Hospital	22	PRAD	BD472179-81C3-47B7-ADBB-AC05B5010C84	12	TCGA	2016	TCGA-V1-A9Z8	9BF4E7BB-6AA9-4BE8-A7C3-E630ECFF4DCE	NO	Not Available	23	-21900	Not Available		Not Available	Not Available	Not Available	Not Available	187	NO	Not Available	NO	Not Available
TCGA-V1-A9Z9-01A-21R-A41O-07	Tumor	TCGA-V1-A9Z9	429.43.0	Nationwide Children's Hospital	22	PRAD	5806479C-08B4-4B08-8C7A-D8C08EFAE883	12	TCGA	2016	TCGA-V1-A9Z9	0885EB03-DE9F-46BA-9C53-FB69C67AB9F0	NO	Not Available	23	-23360	Not Available		Not Available	9	Not Available	Not Available	295	NO	Not Available	YES	Not Available
TCGA-V1-A9ZG-01A-11R-A41O-07	Tumor	TCGA-V1-A9ZG	429.43.0	Nationwide Children's Hospital	22	PRAD	2F038D13-0F84-48BF-8BDE-410209E2056D	12	TCGA	2016	TCGA-V1-A9ZG	DEC99F86-622B-477F-A26A-98C954FB1F17	NO	Not Available	23	-23725	Not Available		Not Available	Not Available	Not Available	Not Available	1117	NO	Not Available	NO	Not Available
TCGA-V1-A9ZI-01A-11R-A41O-07	Tumor	TCGA-V1-A9ZI	429.43.0	Nationwide Children's Hospital	22	PRAD	B0D143B7-A24F-43AF-A4A6-4FD1ABDFB7F5	12	TCGA	2016	TCGA-V1-A9ZI	3D92B872-A76A-49CD-9FD5-7993E78D2FB0	YES	Not Available	23	-25185	Not Available		40	Not Available	86	Not Available	86	YES	No Evidence of Extraprostatic Extension	NO	Not Available
TCGA-V1-A9ZK-01A-11R-A41O-07	Tumor	TCGA-V1-A9ZK	429.43.0	Nationwide Children's Hospital	22	PRAD	38D2C77D-7197-46F4-94FD-AC1D54020335	12	TCGA	2016	TCGA-V1-A9ZK	7DC62C0F-B82D-417F-89A7-4CB984A9D304	NO	Not Available	23	-25185	Not Available		Not Available	Not Available	Not Available	Not Available	1049	NO	Not Available	NO	Not Available
TCGA-V1-A9ZR-01A-11R-A41O-07	Tumor	TCGA-V1-A9ZR	429.43.0	Nationwide Children's Hospital	22	PRAD	B9C78916-2DD8-4D90-A538-5A53681C6AE4	12	TCGA	2016	TCGA-V1-A9ZR	338FE754-FC4A-4294-BA15-42D4C7C9AC10	YES	Not Available	23	-25185	Not Available		78	Not Available	Not Available	Not Available	177	YES	No Evidence of Extraprostatic Extension	NO	Not Available
TCGA-VN-A88I-01A-11R-A352-07	Tumor	TCGA-VN-A88I	357.55.0	Nationwide Children's Hospital	22	PRAD	594B6C87-D247-4AE5-9454-20427C04296D	12	TCGA	2016	TCGA-VN-A88I	C3FD52FE-BDC2-4CCA-91C7-590A192F80ED	NO	Abnormal (not related to prostate cancer)	10	-21576	9		Not Available	-1	Not Available	0	269	NO	Not Available	YES	No Evidence of Extraprostatic Extension
TCGA-VN-A88K-01A-11R-A352-07	Tumor	TCGA-VN-A88K	357.55.0	Nationwide Children's Hospital	22	PRAD	C2C79C98-1A76-423F-9340-C82D39B045AC	12	TCGA	2016	TCGA-VN-A88K	A186C956-6756-4339-9793-494FE9B80C94	NO	Equivocal	10	-21524	24		24	-48	Not Available	0	776	YES	No Evidence of Extraprostatic Extension	YES	Extraprostatic Extension Localized (e.g. seminal vesicles)	TCGA-VN-A88K-D57666	1855423A-82D5-40A1-8789-9CB1346ACF7D	Not Available	19	Not Available	130	Lupron	Not Applicable	3	Not Available	Not Available	Not Available	Not Available	Not Applicable	Not Available	Not Available	YES	Hormone Therapy	Not Available	Not Available	Not Available	NO
TCGA-VN-A88L-01A-11R-A352-07	Tumor	TCGA-VN-A88L	357.55.0	Nationwide Children's Hospital	22	PRAD	03856F28-2661-48F5-80DC-2263900352BC	12	TCGA	2016	TCGA-VN-A88L	74602E83-3EE3-4EE7-B05A-135FBDDDCC5C	NO	Not Available	10	-20026	Not Available		Not Available	79	Not Available	0	394	NO	Not Available	YES	No Evidence of Extraprostatic Extension
TCGA-VN-A88M-01A-11R-A352-07	Tumor	TCGA-VN-A88M	357.55.0	Nationwide Children's Hospital	22	PRAD	29BC986B-1696-4812-81E3-82274A0CECDF	12	TCGA	2016	TCGA-VN-A88M	35243518-B086-4D76-A336-8C61A14F9DED	Not Available	Not Available	10	-20157	Not Available		Not Available	128	Not Available	0	183	NO	Not Available	YES	No Evidence of Extraprostatic Extension
TCGA-VN-A88N-01A-11R-A36G-07	Tumor	TCGA-VN-A88N	370.53.0	Nationwide Children's Hospital	22	PRAD	00AD6D15-EF91-4783-BCE1-EC8C53D3B05F	12	TCGA	2016	TCGA-VN-A88N	E9A4C770-665F-454B-81F7-B8AE3F1E154E	NO	Equivocal	10	-22695	98		98	-117	Not Available	0	176	YES	No Evidence of Extraprostatic Extension	YES	No Evidence of Extraprostatic Extension
TCGA-VN-A88O-01A-11R-A352-07	Tumor	TCGA-VN-A88O	357.55.0	Nationwide Children's Hospital	22	PRAD	D6DC37EB-15CD-4C61-981D-7E81A6712851	12	TCGA	2016	TCGA-VN-A88O	EB715348-7C5C-4E95-BAC8-05604BDDA2DA	NO	Not Available	10	-17945	Not Available		Not Available	70	Not Available	0	481	NO	Not Available	YES	No Evidence of Extraprostatic Extension
TCGA-VN-A88P-01A-11R-A352-07	Tumor	TCGA-VN-A88P	357.55.0	Nationwide Children's Hospital	22	PRAD	31D6E561-612C-4889-9145-3C0050D1D03C	12	TCGA	2016	TCGA-VN-A88P	74C7DD37-7FF5-47AC-AEB7-14202871B6F1	NO	Abnormal (not related to prostate cancer)	10	-21916	839		839	805	Not Available	0	917	YES	No Evidence of Extraprostatic Extension	YES	No Evidence of Extraprostatic Extension
TCGA-VN-A88Q-01A-11R-A352-07	Tumor	TCGA-VN-A88Q	357.55.0	Nationwide Children's Hospital	22	PRAD	25AA517F-CA7D-4519-BC28-61E4BEAB2844	12	TCGA	2016	TCGA-VN-A88Q	AB540819-9531-4E99-868A-751649F25E6A	NO	Abnormal (not related to prostate cancer)	10	-22087	929		Not Available	796	Not Available	0	1001	NO	Not Available	YES	No Evidence of Extraprostatic Extension
TCGA-VN-A88R-01A-11R-A36G-07	Tumor	TCGA-VN-A88R	370.53.0	Nationwide Children's Hospital	22	PRAD	5E6DF9F1-1620-47B1-BDAF-080C20CF8AAC	12	TCGA	2016	TCGA-VN-A88R	FCF64B55-5C4F-4D82-AC6A-4713D01143CB	NO	Abnormal (not related to prostate cancer)	10	-19513	316		316	207	Not Available	0	459	YES	Equivocal	YES	No Evidence of Extraprostatic Extension	TCGA-VN-A88R-D69097;TCGA-VN-A88R-D69093	3A190DCF-88BC-4811-8493-FB7F1DB00C8D;E461CF9E-FEC2-453C-BE1B-5B22D15FA441	Not Available;Not Available	29;29	Not Available;666	666;652	Goserelin;Casodex	Not Available;Partial Response	12;12	Not Available;Not Available	Not Available;Not Available	Not Available;Not Available	Not Available;Not Available	Not Applicable;Not Applicable	Not Available;Not Available	Not Available;Not Available	YES;NO	Hormone Therapy;Hormone Therapy	Not Available;Not Available	Not Available;Not Available	Not Available;Not Available	NO;NO
TCGA-VN-A943-01A-11R-A41O-07	Tumor	TCGA-VN-A943	429.43.0	Nationwide Children's Hospital	22	PRAD	4E60DD22-0D80-4AC7-B123-98D27120C7B7	12	TCGA	2016	TCGA-VN-A943	92F45022-EE76-418D-8F9E-C3509EFDA0C0	NO	Not Available	5	-26162	Not Available		Not Available	-17	Not Available	0	132	NO	Not Available	YES	No Evidence of Extraprostatic Extension
TCGA-VP-A872-01A-11R-A352-07	Tumor	TCGA-VP-A872	357.55.0	Nationwide Children's Hospital	22	PRAD	01EC8B74-76CA-473B-9F77-1B9D7AE94DEE	12	TCGA	2016	TCGA-VP-A872	7FC65E49-0401-4A36-8800-FD87B7927FC1	NO	Normal (no evidence of prostate cancer) [cM0]	26	-22098	8		Not Available	Not Available	Not Available	0	3253	YES	No Evidence of Extraprostatic Extension	NO	Not Available
TCGA-VP-A875-01A-31R-A352-07	Tumor	TCGA-VP-A875	357.55.0	Nationwide Children's Hospital	22	PRAD	06334F50-18C4-46FB-A10F-062F889E03E2	12	TCGA	2016	TCGA-VP-A875	E833AD67-2CB3-414C-B15E-28F49479E2EF	NO	Abnormal (not related to prostate cancer)	26	-24742	15		15	Not Available	Not Available	0	805	YES	No Evidence of Extraprostatic Extension	NO	Not Available
TCGA-VP-A876-01A-11R-A352-07	Tumor	TCGA-VP-A876	357.55.0	Nationwide Children's Hospital	22	PRAD	F77C1E84-6E49-44F5-8A35-2B7CF11A9A47	12	TCGA	2016	TCGA-VP-A876	75D22D59-DEC8-4F59-86C8-36B5E9F4FB0D	NO	Normal (no evidence of prostate cancer) [cM0]	26	-16934	13		13	Not Available	Not Available	0	2576	YES	No Evidence of Extraprostatic Extension	NO	Not Available
TCGA-VP-A878-01A-31R-A352-07	Tumor	TCGA-VP-A878	357.55.0	Nationwide Children's Hospital	22	PRAD	9434552D-04CA-41EF-8E7F-AF3D927CCA20	12	TCGA	2016	TCGA-VP-A878	48F36FBE-356A-40AF-B81F-8EA0B1369BAB	NO	Normal (no evidence of prostate cancer) [cM0]	27	-21402	35		44	Not Available	98	0	2704	YES	Extraprostatic Extension (regional lymphadenopathy)[e.g. cN1]	NO	Not Available	TCGA-VP-A878-D64440;TCGA-VP-A878-D64443	FE7C794D-69BD-4C1E-A9FC-3EA33C83DE0D;3F20F81C-E5F0-4D71-A4AA-32D7B7A7FE20	Not Available;Not Available	2;2	Not Available;784	2376;115	Lupron;Zoladex	Not Applicable;Complete Response	9;9	Not Available;Not Available	Not Available;Not Available	Not Available;Not Available	Not Available;Not Available	Not Applicable;Not Applicable	Not Available;Not Available	Not Available;Not Available	YES;NO	Hormone Therapy;Hormone Therapy	Not Available;Not Available	Not Available;Not Available	Not Available;Not Available	NO;NO
TCGA-VP-A879-01A-11R-A352-07	Tumor	TCGA-VP-A879	357.55.0	Nationwide Children's Hospital	22	PRAD	C865BC39-D05D-427B-A5E4-67E2D99F1CFA	12	TCGA	2016	TCGA-VP-A879	11882DAC-3BA3-40FA-8AF4-174CBA77881A	NO	Normal (no evidence of prostate cancer) [cM0]	7	-25799	8	728	8	Not Available	Not Available	0		YES	No Evidence of Extraprostatic Extension	NO	Not Available
TCGA-VP-A87B-01A-11R-A352-07	Tumor	TCGA-VP-A87B	357.55.0	Nationwide Children's Hospital	22	PRAD	80A746A0-DF9F-491B-860B-0E9F1575E64D	12	TCGA	2016	TCGA-VP-A87B	17C0CE0F-8227-4119-9B39-EA8DB18F5F4B	NO	Normal (no evidence of prostate cancer) [cM0]	28	-23271	Not Available		Not Available	Not Available	Not Available	0	2309	YES	No Evidence of Extraprostatic Extension	NO	Not Available	TCGA-VP-A87B-D64459	9D6FFA13-6C84-4966-A5DA-71F9A130E066	Not Available	3	Not Available	2540	Leuprolide	Not Applicable	9	Not Available	Not Available	Not Available	Not Available	Not Applicable	Not Available	Not Available	YES	Hormone Therapy	Not Available	Not Available	Not Available	NO
TCGA-VP-A87C-01A-11R-A352-07	Tumor	TCGA-VP-A87C	357.55.0	Nationwide Children's Hospital	22	PRAD	7B507D8E-9A57-4973-8BD2-87E8D8C341AD	12	TCGA	2016	TCGA-VP-A87C	7C398299-D789-4185-ADFA-194817877947	NO	Normal (no evidence of prostate cancer) [cM0]	28	-24608	14		14	Not Available	Not Available	0	1690	YES	No Evidence of Extraprostatic Extension	NO	Not Available
TCGA-VP-A87D-01A-11R-A352-07	Tumor	TCGA-VP-A87D	357.55.0	Nationwide Children's Hospital	22	PRAD	24287E0B-273E-4C96-B7FD-87C042CDED56	12	TCGA	2016	TCGA-VP-A87D	AA405B5F-F75D-486A-96F3-1DF7ADD18193	YES	Normal (no evidence of prostate cancer) [cM0]	28	-19818	14		Not Available	12	1194	0	1853	NO	Not Available	YES	No Evidence of Extraprostatic Extension	TCGA-VP-A87D-D61664;TCGA-VP-A87D-D61668;TCGA-VP-A87D-D61667	A144D529-8C3F-4EA1-93CE-939B46873189;C472A1E0-34A1-4606-954F-D8A4145268DE;CB1EE873-6DC0-40B2-85BC-20DF5C5F2AA2	Not Available;Not Available;Not Available	2;2;2	370;837;837	248;370;248	Docetaxel;Casodex;Lupron	Complete Response;Complete Response;Complete Response	7;7;7	Not Available;Not Available;Not Available	Not Available;Not Available;Not Available	Not Available;Not Available;Not Available	Not Available;Not Available;Not Available	Not Applicable;Not Applicable;Not Applicable	Not Available;Not Available;Not Available	Not Available;Not Available;Not Available	NO;NO;NO	Chemotherapy;Hormone Therapy;Hormone Therapy	Not Available;Not Available;Not Available	Not Available;Not Available;Not Available	Not Available;Not Available;Not Available	NO;NO;NO
TCGA-VP-A87E-01A-31R-A352-07	Tumor	TCGA-VP-A87E	357.55.0	Nationwide Children's Hospital	22	PRAD	7FF2A2DF-17D6-4771-9EAB-8304A26ACE0A	12	TCGA	2016	TCGA-VP-A87E	DC20ECF0-2807-4675-A7FD-8EAD1CEE7EA0	NO	Normal (no evidence of prostate cancer) [cM0]	28	-21811	15		15	Not Available	Not Available	0	2037	YES	No Evidence of Extraprostatic Extension	NO	Not Available
TCGA-VP-A87H-01A-11R-A352-07	Tumor	TCGA-VP-A87H	357.55.0	Nationwide Children's Hospital	22	PRAD	F1AC6249-1DD2-4C17-8E37-00D2DF79F7DE	12	TCGA	2016	TCGA-VP-A87H	661DC657-D2B3-44FA-B859-2C4EE42B0046	NO	Not Available	28	-28060	Not Available		24	Not Available	Not Available	0	663	YES	No Evidence of Extraprostatic Extension	NO	Not Available
TCGA-VP-A87J-01A-11R-A352-07	Tumor	TCGA-VP-A87J	357.55.0	Nationwide Children's Hospital	22	PRAD	291A5E8E-E9F8-4EE1-8AFB-E9D2F571D685	12	TCGA	2016	TCGA-VP-A87J	486D225F-ECA6-499B-A142-DD86137B22E4	NO	Normal (no evidence of prostate cancer) [cM0]	31	-20792	11		13	Not Available	Not Available	0	1296	YES	No Evidence of Extraprostatic Extension	NO	Not Available
TCGA-VP-A87K-01A-11R-A352-07	Tumor	TCGA-VP-A87K	357.55.0	Nationwide Children's Hospital	22	PRAD	BC3C7E7D-111E-4139-8F65-AF36E732D022	12	TCGA	2016	TCGA-VP-A87K	24D7D4D8-F5C1-4D71-80E0-72A429FC9DBD	YES	Normal (no evidence of prostate cancer) [cM0]	31	-23030	13		13	Not Available	473	0	655	YES	No Evidence of Extraprostatic Extension	NO	Not Available
TCGA-VP-AA1N-01A-31R-A41O-07	Tumor	TCGA-VP-AA1N	429.43.0	Nationwide Children's Hospital	22	PRAD	66C09A60-5A15-4810-B14D-FC16AF773C6A	12	TCGA	2016	TCGA-VP-AA1N	EA953CE5-7082-41FF-8E38-760FE4100414	NO	Normal (no evidence of prostate cancer) [cM0]	31	-25781	17		17	Not Available	Not Available	0	542	YES	No Evidence of Extraprostatic Extension	NO	Not Available
TCGA-WW-A8ZI-01A-11R-A37L-07	Tumor	TCGA-WW-A8ZI	389.51.0	Nationwide Children's Hospital	22	PRAD	A8B2D7CF-B568-4D19-B530-3DDC8E5ADEB4	12	TCGA	2016	TCGA-WW-A8ZI	ABEB0894-862F-4035-A6D9-FE0BA61630A9	NO	Normal (no evidence of prostate cancer) [cM0]	26	-25593	13		20	Not Available	Not Available	0	176	YES	No Evidence of Extraprostatic Extension	NO	Not Available
TCGA-X4-A8KQ-01A-12R-A36G-07	Tumor	TCGA-X4-A8KQ	370.53.0	Nationwide Children's Hospital	22	PRAD	948C310E-CFDA-4F5B-847B-3158AC4D6191	12	TCGA	2016	TCGA-X4-A8KQ	56353D9C-9578-4D62-9DCD-92D800EFDEA0	NO	Not Available	7	-23999	Not Available		Not Available	Not Available	Not Available	0	1131	NO	Not Available	NO	Not Available	TCGA-X4-A8KQ-D60565	C797F184-B710-4B02-99E7-23EFD37E4381	Not Available	11	Not Available	963	Eligard	Not Applicable	6	Not Available	Not Available	Not Available	Not Available	Not Applicable	Not Available	Not Available	YES	Hormone Therapy	Not Available	Not Available	Not Available	NO
TCGA-X4-A8KS-01A-12R-A36G-07	Tumor	TCGA-X4-A8KS	370.53.0	Nationwide Children's Hospital	22	PRAD	4F0DF459-B66B-4914-9325-A2EF5E77176E	12	TCGA	2016	TCGA-X4-A8KS	56829C8D-7BB7-4AAC-999F-B1353DB4915D	NO	Not Available	7	-22571	Not Available		Not Available	Not Available	Not Available	0	846	NO	Not Available	NO	Not Available
TCGA-XA-A8JR-01A-11R-A36G-07	Tumor	TCGA-XA-A8JR	370.53.0	Nationwide Children's Hospital	22	PRAD	760C6351-8C18-46C8-85B1-308C394D2166	12	TCGA	2016	TCGA-XA-A8JR	5E15DCC7-932E-4D9A-A765-BD5FF1CD7AEA	NO	Not Available	9	-25090	Not Available		Not Available	Not Available	Not Available	0	119	Not Available	Not Available	Not Available	Not Available
TCGA-XJ-A83F-01A-11R-A352-07	Tumor	TCGA-XJ-A83F	357.55.0	Nationwide Children's Hospital	22	PRAD	DC50D0E5-5F68-44A6-8271-63217FED632E	12	TCGA	2016	TCGA-XJ-A83F	BDD4FEFA-512A-4720-9F9E-11EB3892FE3C	NO	Not Available	6	Not Available	Not Available		Not Available	Not Available	Not Available	0	762	NO	Not Available	NO	Not Available
TCGA-XJ-A83G-01A-11R-A352-07	Tumor	TCGA-XJ-A83G	357.55.0	Nationwide Children's Hospital	22	PRAD	D5FC2BCC-484D-428C-8629-BDBDC8C79D23	12	TCGA	2016	TCGA-XJ-A83G	BF428D43-2DA6-43FC-BD62-7CBFF84E95EC	NO	Not Available	6	Not Available	Not Available		Not Available	Not Available	Not Available	0	1157	NO	Not Available	Not Available	Not Available
TCGA-XJ-A83H-01A-11R-A352-07	Tumor	TCGA-XJ-A83H	357.55.0	Nationwide Children's Hospital	22	PRAD	E9594ECD-9780-46B4-9B6A-D0D0F0612A35	12	TCGA	2016	TCGA-XJ-A83H	58C27028-F37C-4CF1-B134-BD9AEC9BF170	NO	Not Available	6	Not Available	Not Available		Not Available	Not Available	Not Available	0	1280	NO	Not Available	NO	Not Available
TCGA-XJ-A9DI-01A-11R-A37L-07	Tumor	TCGA-XJ-A9DI	389.51.0	Nationwide Children's Hospital	22	PRAD	7733095A-EE52-486C-A4A8-F70A1F8BA513	12	TCGA	2016	TCGA-XJ-A9DI	39A5AEBE-ACAD-4141-AA5A-66228C4049F8	NO	Normal (no evidence of prostate cancer) [cM0]	21	Not Available	-61		Not Available	Not Available	Not Available	0	1461	NO	Not Available	NO	Not Available	TCGA-XJ-A9DI-D59825;TCGA-XJ-A9DI-D59826;TCGA-XJ-A9DI-D59827	F41F77E8-77C1-48D9-A406-0BDFFBAA6E2D;DD5BF1E7-BA7F-4E34-B04A-A202A1E8F538;1572B2F1-99F4-4B83-B2E3-67C95C87A27E	Not Available;Not Available;Not Available	21;21;21	Not Available;1461;1339	151;1339;913	Lupron;Nilutamide;Casodex	Not Applicable;Partial Response;Partial Response	5;5;5	Not Available;Not Available;Not Available	Not Available;Not Available;Not Available	Not Available;Not Available;Not Available	Not Available;Not Available;Not Available	Not Applicable;Not Applicable;Not Applicable	Not Available;Not Available;Not Available	Not Available;Not Available;Not Available	YES;NO;NO	Hormone Therapy;Hormone Therapy;Hormone Therapy	Not Available;Not Available;Not Available	Not Available;Not Available;Not Available	Not Available;Not Available;Not Available	NO;NO;NO
TCGA-XJ-A9DK-01A-11R-A37L-07	Tumor	TCGA-XJ-A9DK	389.51.0	Nationwide Children's Hospital	22	PRAD	A6C037BD-F0AB-4A77-BD67-585282688944	12	TCGA	2016	TCGA-XJ-A9DK	5A4D8694-947D-45E9-9A21-6DE0F63837F0	NO	Not Available	21	Not Available	Not Available		Not Available	Not Available	Not Available	0	275	NO	Not Available	NO	Not Available
TCGA-XJ-A9DQ-01A-11R-A37L-07	Tumor	TCGA-XJ-A9DQ	389.51.0	Nationwide Children's Hospital	22	PRAD	FE6C2087-D6FB-4EDB-AA19-0ECB6A531A8A	12	TCGA	2016	TCGA-XJ-A9DQ	5D8C9B90-8D40-4CDD-900D-03681BC2D2A6	NO	Not Available	21	Not Available	Not Available		Not Available	Not Available	Not Available	0	91	NO	Not Available	NO	Not Available
TCGA-XJ-A9DX-01A-11R-A37L-07	Tumor	TCGA-XJ-A9DX	389.51.0	Nationwide Children's Hospital	22	PRAD	EFB107B6-73B5-4C2A-B9C2-B77C601C1EE1	12	TCGA	2016	TCGA-XJ-A9DX	84A5D5FC-7350-4846-A1BC-8BFADBCFF8DC	NO	Not Available	21	Not Available	Not Available		Not Available	Not Available	Not Available	0	790	NO	Not Available	NO	Not Available	TCGA-XJ-A9DX-D61275;TCGA-XJ-A9DX-D66569	9750D4AC-B4F0-4409-9D60-51CA766353E3;696B346D-DAF4-4098-BB42-5F9F3B9714AD	Not Available;Not Available	20;20	Not Available;Not Available	151;151	Casodex;Lupron	Not Applicable;Not Applicable	10;10	Not Available;Not Available	Not Available;Not Available	Not Available;Not Available	Not Available;Not Available	Not Applicable;Not Applicable	Not Available;Not Available	Not Available;Not Available	YES;YES	Hormone Therapy;Hormone Therapy	Not Available;Not Available	Not Available;Not Available	Not Available;Not Available	YES;YES
TCGA-XK-AAIR-01A-11R-A41O-07	Tumor	TCGA-XK-AAIR	429.43.0	Nationwide Children's Hospital	22	PRAD	32F61B5E-5380-4542-B841-9967C44D3E82	12	TCGA	2016	TCGA-XK-AAIR	12D2B93E-A033-4B36-AE81-C15879EB40BD	NO	Not Available	8	-27703	Not Available		Not Available	Not Available	Not Available	0	972	NO	Not Available	NO	Not Available
TCGA-XK-AAIV-01A-11R-A41O-07	Tumor	TCGA-XK-AAIV	429.43.0	Nationwide Children's Hospital	22	PRAD	E98A35A4-8033-4FEF-8B6A-8B9ED375DB63	12	TCGA	2016	TCGA-XK-AAIV	0E747C7E-3621-4D88-847C-86811655D908	NO	Normal (no evidence of prostate cancer) [cM0]	8	-23325	16		20	42	Not Available	0	958	YES	No Evidence of Extraprostatic Extension	YES	Extraprostatic Extension Localized (e.g. seminal vesicles)	TCGA-XK-AAIV-D66997;TCGA-XK-AAIV-D67002	6AF2B964-EC04-4BA8-BDEA-74E4ACB5C0A3;CE546E39-233A-4D3C-9B8B-8CD19D791C6C	Not Available;Not Available	29;29	Not Available;126	111;97	Lupron;Casodex	Not Applicable;Complete Response	10;10	Not Available;Not Available	Not Available;Not Available	Not Available;Not Available	Not Available;Not Available	Not Applicable;Not Applicable	Not Available;Not Available	Not Available;Not Available	YES;NO	Hormone Therapy;Hormone Therapy	Not Available;Not Available	Not Available;Not Available	Not Available;Not Available	NO;NO
TCGA-XK-AAIW-01A-11R-A41O-07	Tumor	TCGA-XK-AAIW	429.43.0	Nationwide Children's Hospital	22	PRAD	B9508F2A-A179-49C0-95CA-C8E7812342B0	12	TCGA	2016	TCGA-XK-AAIW	2270D09E-A8BE-4B7D-9520-A4BB1CD053C0	NO	Normal (no evidence of prostate cancer) [cM0]	12	-28721	7		7	Not Available	Not Available	0	972	YES	No Evidence of Extraprostatic Extension	NO	Not Available
TCGA-XK-AAJ3-01A-11R-A41O-07	Tumor	TCGA-XK-AAJ3	429.43.0	Nationwide Children's Hospital	22	PRAD	4F6A4DB2-BFB9-4602-ACE7-47FA316F1CF7	12	TCGA	2016	TCGA-XK-AAJ3	06C9EB11-6018-4015-9FBE-B46886B2C3E0	NO	Normal (no evidence of prostate cancer) [cM0]	12	-20604	13		6	Not Available	Not Available	0	868	YES	No Evidence of Extraprostatic Extension	NO	Not Available
TCGA-XK-AAJA-01A-11R-A41O-07	Tumor	TCGA-XK-AAJA	429.43.0	Nationwide Children's Hospital	22	PRAD	EE515866-0D52-47AE-9799-D8F84C80BB2B	12	TCGA	2016	TCGA-XK-AAJA	D17B1955-0565-46C1-A5A7-ECD41AC0286A	NO	Normal (no evidence of prostate cancer) [cM0]	12	-22771	15		Not Available	Not Available	Not Available	0	930	NO	Not Available	NO	Not Available
TCGA-XK-AAJP-01A-11R-A41O-07	Tumor	TCGA-XK-AAJP	429.43.0	Nationwide Children's Hospital	22	PRAD	28837A5A-CE74-4942-A74A-2E07D50FBB0F	12	TCGA	2016	TCGA-XK-AAJP	720D77BC-58E3-42EE-AAE7-5DE586C2AC41	NO	Normal (no evidence of prostate cancer) [cM0]	13	-24320	18		Not Available	18	Not Available	0	889	NO	Not Available	YES	No Evidence of Extraprostatic Extension
TCGA-XK-AAJR-01A-11R-A41O-07	Tumor	TCGA-XK-AAJR	429.43.0	Nationwide Children's Hospital	22	PRAD	CFA978B6-29F0-47F5-AD95-21F0316EE51A	12	TCGA	2016	TCGA-XK-AAJR	A3A4A518-2DAC-4846-9476-1AA7E0C1FB5E	YES	Normal (no evidence of prostate cancer) [cM0]	13	-22643	12		10	Not Available	131	0	824	YES	No Evidence of Extraprostatic Extension	NO	Not Available
TCGA-XK-AAJT-01A-11R-A41O-07	Tumor	TCGA-XK-AAJT	429.43.0	Nationwide Children's Hospital	22	PRAD	9A0F11DE-9455-4702-B0CE-908FC712AF9C	12	TCGA	2016	TCGA-XK-AAJT	5D66AC77-1543-488B-A68F-665811BEC67A	NO	Normal (no evidence of prostate cancer) [cM0]	13	-27428	19		14	Not Available	Not Available	0	1126	YES	No Evidence of Extraprostatic Extension	NO	Not Available
TCGA-XK-AAJU-01A-11R-A41O-07	Tumor	TCGA-XK-AAJU	429.43.0	Nationwide Children's Hospital	22	PRAD	CB810A73-4351-42C6-9A28-EF76C966C8FC	12	TCGA	2016	TCGA-XK-AAJU	ED7084F8-060C-4780-8B35-A03A5EAB9684	NO	Normal (no evidence of prostate cancer) [cM0]	13	-23958	9		Not Available	Not Available	Not Available	0	1206	NO	Not Available	NO	Not Available
TCGA-XK-AAK1-01A-11R-A41O-07	Tumor	TCGA-XK-AAK1	429.43.0	Nationwide Children's Hospital	22	PRAD	005E4377-8851-40AE-88E7-1110B63369A3	12	TCGA	2016	TCGA-XK-AAK1	1BC21D56-299D-40BC-B9C8-C74DB990611E	NO	Normal (no evidence of prostate cancer) [cM0]	15	-22965	-2		Not Available	Not Available	Not Available	0	614	NO	Not Available	NO	Not Available
TCGA-XQ-A8TA-01A-11R-A36G-07	Tumor	TCGA-XQ-A8TA	370.53.0	Nationwide Children's Hospital	22	PRAD	A681E330-3C1A-407A-B372-6B9EF0A0DE85	12	TCGA	2016	TCGA-XQ-A8TA	B47791BA-85FD-41D0-AC1F-B6FA06F18E96	YES	Prostate Cancer Metastases Present [cM1b]	26	-21889	Not Available	146	Not Available	-10	Not Available	0		YES	Distant Metastasis [e.g. cM1]	YES	Distant Metastasis [e.g. cM1]
TCGA-XQ-A8TB-01A-11R-A36G-07	Tumor	TCGA-XQ-A8TB	370.53.0	Nationwide Children's Hospital	22	PRAD	28D0A782-441D-4E5E-AC59-C89234CF01A5	12	TCGA	2016	TCGA-XQ-A8TB	5277F041-F9FB-47C2-83F3-65AD230DD40A	NO	Abnormal (not related to prostate cancer)	26	-24623	-24		Not Available	Not Available	Not Available	0	770	NO	Not Available	NO	Not Available
TCGA-Y6-A8TL-01A-21R-A37L-07	Tumor	TCGA-Y6-A8TL	389.51.0	Nationwide Children's Hospital	22	PRAD	71DB735B-D0C2-42C9-A0A8-79CF559EEA1E	12	TCGA	2016	TCGA-Y6-A8TL	A7045324-CB44-4B37-BBAF-641642C1D903	NO	Not Available	17	-23776	Not Available		328	Not Available	Not Available	0	775	YES	No Evidence of Extraprostatic Extension	NO	Not Available
TCGA-Y6-A9XI-01A-11R-A41O-07	Tumor	TCGA-Y6-A9XI	429.43.0	Nationwide Children's Hospital	22	PRAD	B66079A4-243D-48B1-B31D-A003701F0B89	12	TCGA	2016	TCGA-Y6-A9XI	C4EBB2EB-E1F0-4490-80F3-5CF0C40A3091	NO	Not Available	13	-26471	Not Available		Not Available	Not Available	Not Available	0	526	NO	Not Available	NO	Not Available
TCGA-YJ-A8SW-01A-11R-A37L-07	Tumor	TCGA-YJ-A8SW	389.51.0	Nationwide Children's Hospital	22	PRAD	1C19B356-50AE-4FBA-9FFD-98DDB60FC7D0	12	TCGA	2016	TCGA-YJ-A8SW	74DE01BD-30D9-45FC-841D-ED1C0D7446BA	YES	Not Available	13	Not Available	Not Available		Not Available	Not Available	148	0	148	Not Available	Not Available	Not Available	Not Available
TCGA-YL-A8HJ-01A-11R-A36G-07	Tumor	TCGA-YL-A8HJ	370.53.0	Nationwide Children's Hospital	22	PRAD	664D7C6A-6AC5-4A81-BFC9-EFA1CAFE0D33	12	TCGA	2016	TCGA-YL-A8HJ	666D8B0C-593F-4EC3-B16A-2DADBEAD8C32	NO	Normal (no evidence of prostate cancer) [cM0]	13	-21416	54		-34	Not Available	Not Available	0	1611	YES	No Evidence of Extraprostatic Extension	NO	Not Available	TCGA-YL-A8HJ-D56596;TCGA-YL-A8HJ-D56597	76F32FE0-FEB6-4E85-8E91-384D6F3C5986;5A16D516-B0FC-46E3-B2B9-EB9459872149	Not Available;Not Available	13;13	306;1036	209;209	Casodex;Zoladex	Complete Response;Complete Response	3;3	Not Available;Not Available	Not Available;Not Available	Not Available;Not Available	Not Available;Not Available	Not Applicable;Not Applicable	Not Available;Not Available	Not Available;Not Available	NO;NO	Hormone Therapy;Hormone Therapy	Not Available;Not Available	Not Available;Not Available	Not Available;Not Available	NO;NO
TCGA-YL-A8HK-01A-11R-A36G-07	Tumor	TCGA-YL-A8HK	370.53.0	Nationwide Children's Hospital	22	PRAD	B9B04636-D3B1-49C3-956A-53146A234B1C	12	TCGA	2016	TCGA-YL-A8HK	351239DB-52D3-4AB5-BD4F-8FEAA6701BA1	YES	Normal (no evidence of prostate cancer) [cM0]	13	-21850	27		195	Not Available	1376	0	1491	YES	No Evidence of Extraprostatic Extension	NO	Not Available	TCGA-YL-A8HK-D57499;TCGA-YL-A8HK-D57501	63BCA1CC-443D-46BA-871B-698BE1EB1FE6;03320F22-90B1-4353-AC00-BE36880265E5	Not Available;Not Available	13;13	208;Not Available	179;192	Casodex;Eligard	Complete Response;Not Applicable	3;3	Not Available;Not Available	Not Available;Not Available	Not Available;Not Available	Not Available;Not Available	Not Applicable;Not Applicable	Not Available;Not Available	Not Available;Not Available	NO;YES	Hormone Therapy;Hormone Therapy	Not Available;Not Available	Not Available;Not Available	Not Available;Not Available	NO;NO
TCGA-YL-A8HL-01A-11R-A36G-07	Tumor	TCGA-YL-A8HL	370.53.0	Nationwide Children's Hospital	22	PRAD	13A7EC57-4287-435F-BCC9-5E786DE9E882	12	TCGA	2016	TCGA-YL-A8HL	FF52FA2F-BD12-4DE0-9F5C-CD330FFB5FB3	NO	Normal (no evidence of prostate cancer) [cM0]	13	-21249	25		27	Not Available	Not Available	0	1173	YES	No Evidence of Extraprostatic Extension	NO	Not Available	TCGA-YL-A8HL-D57505;TCGA-YL-A8HL-D57506	C9047040-F593-4900-AB18-8F84A7E3AB27;13E4A7E5-1C0B-4702-95A8-801835DA59E4	Not Available;Not Available	13;13	162;1228	132;132	Casodex;Lupron	Complete Response;Complete Response	3;3	Not Available;Not Available	Not Available;Not Available	Not Available;Not Available	Not Available;Not Available	Not Applicable;Not Applicable	Not Available;Not Available	Not Available;Not Available	NO;NO	Hormone Therapy;Hormone Therapy	Not Available;Not Available	Not Available;Not Available	Not Available;Not Available	NO;NO
TCGA-YL-A8HM-01A-11R-A36G-07	Tumor	TCGA-YL-A8HM	370.53.0	Nationwide Children's Hospital	22	PRAD	455A92DA-F704-4AA0-8D5E-C75669965832	12	TCGA	2016	TCGA-YL-A8HM	EFF14FED-8A21-41C5-8ED3-75346A06E44E	NO	Normal (no evidence of prostate cancer) [cM0]	13	-24121	26		Not Available	Not Available	Not Available	0	1124	NO	Not Available	NO	Not Available	TCGA-YL-A8HM-D57509;TCGA-YL-A8HM-D57510	3DD9A683-6AA5-4EE5-A273-F242110B7386;87372656-6CA8-49B7-B522-A98A53DB14ED	Not Available;Not Available	13;13	251;752	216;216	Casodex;Zoladex	Complete Response;Complete Response	3;3	Not Available;Not Available	Not Available;Not Available	Not Available;Not Available	Not Available;Not Available	Not Applicable;Not Applicable	Not Available;Not Available	Not Available;Not Available	NO;NO	Hormone Therapy;Hormone Therapy	Not Available;Not Available	Not Available;Not Available	Not Available;Not Available	NO;NO
TCGA-YL-A8HO-01A-11R-A36G-07	Tumor	TCGA-YL-A8HO	370.53.0	Nationwide Children's Hospital	22	PRAD	341B61E3-AC0A-4FD0-9922-0B0EE5695E45	12	TCGA	2016	TCGA-YL-A8HO	B7C8CA4C-8D9C-4C5B-99EE-2FCEBE4F70E6	NO	Abnormal (not related to prostate cancer)	14	-24509	62		117	Not Available	1068	0	2183	YES	No Evidence of Extraprostatic Extension	NO	Not Available
TCGA-YL-A8S8-01A-11R-A37L-07	Tumor	TCGA-YL-A8S8	389.51.0	Nationwide Children's Hospital	22	PRAD	3E22977D-7DBA-4E18-B509-B9ADBC5B3F83	12	TCGA	2016	TCGA-YL-A8S8	494A8495-8D10-4A8F-8664-F68AC339C889	YES	Normal (no evidence of prostate cancer) [cM0]	25	-25119	18		28	Not Available	679	0	1890	YES	No Evidence of Extraprostatic Extension	NO	Not Available
TCGA-YL-A8S9-01A-11R-A37L-07	Tumor	TCGA-YL-A8S9	389.51.0	Nationwide Children's Hospital	22	PRAD	DA6865FC-2B83-4113-96C0-66A9B5464947	12	TCGA	2016	TCGA-YL-A8S9	B0669EEC-6A1A-4618-AE23-AE0F9E9C266C	NO	Normal (no evidence of prostate cancer) [cM0]	25	-23204	20		Not Available	Not Available	Not Available	0	1842	NO	Not Available	NO	Not Available
TCGA-YL-A8SA-01A-21R-A37L-07	Tumor	TCGA-YL-A8SA	389.51.0	Nationwide Children's Hospital	22	PRAD	FA65ABAC-D70B-4CDB-AF3A-5345301996F5	12	TCGA	2016	TCGA-YL-A8SA	2919AFA2-3FEE-43BD-AE68-E70718E73608	NO	Not Available	25	-25340	Not Available		Not Available	Not Available	Not Available	0	512	NO	Not Available	NO	Not Available
TCGA-YL-A8SB-01A-31R-A37L-07	Tumor	TCGA-YL-A8SB	389.51.0	Nationwide Children's Hospital	22	PRAD	8591E1F6-C80C-46B6-A485-4564076F3170	12	TCGA	2016	TCGA-YL-A8SB	21A29827-7896-436D-AB52-E7EDFC91E7D0	NO	Normal (no evidence of prostate cancer) [cM0]	25	-22991	27		52	Not Available	Not Available	0	1384	YES	No Evidence of Extraprostatic Extension	NO	Not Available	TCGA-YL-A8SB-D58881;TCGA-YL-A8SB-D58883;TCGA-YL-A8SB-D67266;TCGA-YL-A8SB-D67267	B4751861-3FE1-4BFE-9586-3B84AB33EA35;1D8F3346-59B8-480C-845C-7434F35F6070;8575DFA0-0EE2-4816-A029-C8A85114B1CC;770B5C2B-E349-463B-A7D8-AB2D0EE929FC	Not Available;Not Available;Not Available;Not Available	25;25;3;3	299;998;1630;Not Available	270;280;1600;1609	Casodex;Lupron;Casodex;Lupron	Complete Response;Complete Response;Unknown;Not Applicable	4;4;11;11	Not Available;Not Available;Not Available;Not Available	Not Available;Not Available;Not Available;Not Available	Not Available;Not Available;Not Available;Not Available	Not Available;Not Available;Not Available;Not Available	Not Applicable;Not Applicable;Not Applicable;Not Applicable	Not Available;Not Available;Not Available;Not Available	Not Available;Not Available;Not Available;Not Available	NO;NO;NO;YES	Hormone Therapy;Hormone Therapy;Hormone Therapy;Hormone Therapy	Not Available;Not Available;Not Available;Not Available	Not Available;Not Available;Not Available;Not Available	Not Available;Not Available;Not Available;Not Available	NO;NO;NO;NO
TCGA-YL-A8SC-01A-11R-A37L-07	Tumor	TCGA-YL-A8SC	389.51.0	Nationwide Children's Hospital	22	PRAD	DB8AB440-C031-4E87-B044-FBBE5EA1AB1D	12	TCGA	2016	TCGA-YL-A8SC	42FA9774-9471-4707-8F6F-8041B34C49E4	NO	Normal (no evidence of prostate cancer) [cM0]	27	-24206	40		47	Not Available	Not Available	0	1261	YES	No Evidence of Extraprostatic Extension	NO	Not Available	TCGA-YL-A8SC-D58907;TCGA-YL-A8SC-D58908	B386BFEF-969E-4B19-BF5A-1EF30509ABCF;476AB410-283B-461B-B048-2DF25DD22E81	Not Available;Not Available	27;27	195;Not Available	166;166	Casodex;Trelstar	Partial Response;Partial Response	4;4	Not Available;Not Available	Not Available;Not Available	Not Available;Not Available	Not Available;Not Available	Not Applicable;Not Applicable	Not Available;Not Available	Not Available;Not Available	NO;YES	Hormone Therapy;Hormone Therapy	Not Available;Not Available	Not Available;Not Available	Not Available;Not Available	NO;NO
TCGA-YL-A8SH-01B-11R-A37L-07	Tumor	TCGA-YL-A8SH	389.51.0	Nationwide Children's Hospital	22	PRAD	65D45944-1C12-4044-A776-81FFAAA640CE	12	TCGA	2016	TCGA-YL-A8SH	BFB973EB-D42D-4900-A606-A381D2317555	NO	Not Available	25	-25395	Not Available	875	Not Available	Not Available	Not Available	0		NO	Not Available	NO	Not Available
TCGA-YL-A8SI-01A-11R-A41O-07	Tumor	TCGA-YL-A8SI	429.43.0	Nationwide Children's Hospital	22	PRAD	2188E964-8EF4-4A84-81D0-81ACA2787D7A	12	TCGA	2016	TCGA-YL-A8SI	C5F8C89C-EF69-42F4-9B37-5B552FCCDF4B	NO	Normal (no evidence of prostate cancer) [cM0]	25	-25292	47		62	Not Available	1423	0	1441	YES	No Evidence of Extraprostatic Extension	NO	Not Available	TCGA-YL-A8SI-D67705	DD0A0E69-4B0E-4451-9304-E1FF85E857A4	Not Available	10	Not Available	1482	Eligard	Not Applicable	11	Not Available	Not Available	Not Available	Not Available	Not Applicable	Not Available	Not Available	YES	Hormone Therapy	Not Available	Not Available	Not Available	NO
TCGA-YL-A8SJ-01B-11R-A37L-07	Tumor	TCGA-YL-A8SJ	389.51.0	Nationwide Children's Hospital	22	PRAD	A87CB357-C904-4220-BE4D-60859A0AEBAC	12	TCGA	2016	TCGA-YL-A8SJ	F3EC5BF3-97AE-4033-91A6-084A1AA152A4	YES	Not Available	25	-21916	Not Available		Not Available	Not Available	752	0	1395	NO	Not Available	NO	Not Available
TCGA-YL-A8SK-01B-21R-A37L-07	Tumor	TCGA-YL-A8SK	389.51.0	Nationwide Children's Hospital	22	PRAD	50308BC2-6D25-4DBE-9FDA-8F166A91C351	12	TCGA	2016	TCGA-YL-A8SK	159B47B2-DC7D-4856-9A00-454E27301E23	NO	Normal (no evidence of prostate cancer) [cM0]	25	-24759	38		Not Available	Not Available	Not Available	0	1155	NO	Not Available	NO	Not Available	TCGA-YL-A8SK-D58905	AFD798F3-F362-44E5-9DE3-EFA96AA611ED	Hormonal treatment	28	940	163	Not Available	Complete Response	4	Not Available	Not Available	Not Available	Not Available	Not Applicable	Not Available	Not Available	NO	Hormone Therapy	Not Available	Not Available	Not Available	YES
TCGA-YL-A8SL-01B-21R-A37L-07	Tumor	TCGA-YL-A8SL	389.51.0	Nationwide Children's Hospital	22	PRAD	5D7529C5-0068-48B8-8B25-1C00E5EE8A10	12	TCGA	2016	TCGA-YL-A8SL	23EBC73D-BE3B-42F8-9390-BF18A21AFC5C	NO	Normal (no evidence of prostate cancer) [cM0]	25	-27033	41		43	Not Available	Not Available	0	798	YES	Extraprostatic Extension (regional lymphadenopathy)[e.g. cN1]	NO	Not Available	TCGA-YL-A8SL-D58895;TCGA-YL-A8SL-D58896	2B3267EB-DC47-4793-97D4-FFBB33CE99FD;06103A93-83EB-418A-9522-2FF6EFB7C941	Not Available;Not Available	25;25	296;Not Available	266;266	Casodex;Eligard	Complete Response;Not Applicable	4;4	Not Available;Not Available	Not Available;Not Available	Not Available;Not Available	Not Available;Not Available	Not Applicable;Not Applicable	Not Available;Not Available	Not Available;Not Available	NO;YES	Hormone Therapy;Hormone Therapy	Not Available;Not Available	Not Available;Not Available	Not Available;Not Available	NO;NO
TCGA-YL-A8SO-01B-31R-A37L-07	Tumor	TCGA-YL-A8SO	389.51.0	Nationwide Children's Hospital	22	PRAD	46ABD9FF-D72D-40BD-B3C0-B8B0192DBAE4	12	TCGA	2016	TCGA-YL-A8SO	5E3D0E50-AFB4-4D2D-B4D9-5F320C573BA3	NO	Not Available	27	-23584	Not Available		Not Available	Not Available	Not Available	0	3247	Unknown	Not Available	Unknown	Not Available	TCGA-YL-A8SO-D58910;TCGA-YL-A8SO-D58911	20F48B38-F689-4EB1-B880-87C97A84107F;C34F69D9-97AF-4B05-9930-D6FE1344920C	Not Available;Not Available	27;27	1862;Not Available	1387;1387	Casodex;Zoladex	Complete Response;Not Applicable	4;4	Not Available;Not Available	Not Available;Not Available	Not Available;Not Available	Not Available;Not Available	Not Applicable;Not Applicable	Not Available;Not Available	Not Available;Not Available	NO;YES	Hormone Therapy;Hormone Therapy	Not Available;Not Available	Not Available;Not Available	Not Available;Not Available	NO;NO
TCGA-YL-A8SP-01B-11R-A37L-07	Tumor	TCGA-YL-A8SP	389.51.0	Nationwide Children's Hospital	22	PRAD	C1D38E14-BE34-4365-A3BD-40CC251495D1	12	TCGA	2016	TCGA-YL-A8SP	C506FAE4-7C0A-4705-8E80-5BCC122A8A32	NO	Not Available	30	-21455	Not Available		Not Available	Not Available	Not Available	0	2170	Unknown	Not Available	Unknown	Not Available	TCGA-YL-A8SP-D59003;TCGA-YL-A8SP-D59004;TCGA-YL-A8SP-D59007;TCGA-YL-A8SP-D59011	9E726B6D-22E0-47A1-9FA4-B54FCDDFA43F;869F8115-76EA-4E73-873C-97A68E412372;057173BD-C7F4-4750-882A-B9B51145C98A;17D96CC4-B3A0-46C2-AF8A-5454AD7E54AF	Not Available;Not Available;Not Available;Not Available	30;30;30;30	749;749;2170;2170	359;359;1183;1814	Eligard;Casodex;Lupron;Casodex	Complete Response;Complete Response;Partial Response;Partial Response	4;4;4;4	Not Available;Not Available;Not Available;Not Available	Not Available;Not Available;Not Available;Not Available	Not Available;Not Available;Not Available;Not Available	Not Available;Not Available;Not Available;Not Available	Not Applicable;Not Applicable;Not Applicable;Not Applicable	Not Available;Not Available;Not Available;Not Available	Not Available;Not Available;Not Available;Not Available	NO;NO;NO;NO	Hormone Therapy;Hormone Therapy;Hormone Therapy;Hormone Therapy	Not Available;Not Available;Not Available;Not Available	Not Available;Not Available;Not Available;Not Available	Not Available;Not Available;Not Available;Not Available	NO;NO;NO;NO
TCGA-YL-A8SQ-01B-11R-A37L-07	Tumor	TCGA-YL-A8SQ	389.51.0	Nationwide Children's Hospital	22	PRAD	88776DC3-F31C-49C0-822F-165DCB346274	12	TCGA	2016	TCGA-YL-A8SQ	24E5D323-F3D4-4ADD-9A29-79E77CED357C	YES	Normal (no evidence of prostate cancer) [cM0]	30	-22482	19		Not Available	Not Available	329	0	1943	NO	Not Available	NO	Not Available	TCGA-YL-A8SQ-D59023;TCGA-YL-A8SQ-D59024	4627A9CB-3DC6-4664-8EB6-C59B44BB0BB0;3806678D-AAAD-4BD2-AA77-6408375BB161	Not Available;Not Available	30;30	Not Available;Not Available	481;481	Casodex;Leuprolide	Not Applicable;Not Applicable	4;4	Not Available;Not Available	Not Available;Not Available	Not Available;Not Available	Not Available;Not Available	Not Applicable;Not Applicable	Not Available;Not Available	Not Available;Not Available	YES;YES	Hormone Therapy;Hormone Therapy	Not Available;Not Available	Not Available;Not Available	Not Available;Not Available	NO;NO
TCGA-YL-A8SR-01B-11R-A37L-07	Tumor	TCGA-YL-A8SR	389.51.0	Nationwide Children's Hospital	22	PRAD	A37E7F50-74E5-4CA2-AFC8-65C6520DBC55	12	TCGA	2016	TCGA-YL-A8SR	CCCDD4A2-EBF0-482D-B71C-9FE44414EEC6	NO	Normal (no evidence of prostate cancer) [cM0]	25	-23488	-1060		-1062	Not Available	Not Available	0	213	YES	No Evidence of Extraprostatic Extension	NO	Not Available
TCGA-YL-A9WH-01A-11R-A37L-07	Tumor	TCGA-YL-A9WH	389.51.0	Nationwide Children's Hospital	22	PRAD	8C0C326A-A9A0-4E36-B12A-4B1874296EDB	12	TCGA	2016	TCGA-YL-A9WH	1BCB1132-A9FC-4F03-BBED-ABAF80C7A24A	NO	Normal (no evidence of prostate cancer) [cM0]	10	-24755	55		Not Available	Not Available	Not Available	0	427	NO	Not Available	NO	Not Available	TCGA-YL-A9WH-D58468;TCGA-YL-A9WH-D58469	B6EAC208-CC5C-4B45-B620-6B72C066898B;187F4262-F427-4804-994F-8B01714A052A	Not Available;Not Available	10;10	232;650	203;210	Casodex;Trelstar	Complete Response;Complete Response	4;4	Not Available;Not Available	Not Available;Not Available	Not Available;Not Available	Not Available;Not Available	Not Applicable;Not Applicable	Not Available;Not Available	Not Available;Not Available	NO;NO	Hormone Therapy;Hormone Therapy	Not Available;Not Available	Not Available;Not Available	Not Available;Not Available	NO;NO
TCGA-YL-A9WI-01A-11R-A37L-07	Tumor	TCGA-YL-A9WI	389.51.0	Nationwide Children's Hospital	22	PRAD	FE895AA5-58E5-49D4-BB10-191E301554E3	12	TCGA	2016	TCGA-YL-A9WI	2D70EACC-D0C3-4121-BD1A-A47D68ECEDE5	NO	Normal (no evidence of prostate cancer) [cM0]	10	-23184	93		99	Not Available	Not Available	0	1259	YES	No Evidence of Extraprostatic Extension	NO	Not Available
TCGA-YL-A9WJ-01A-11R-A37L-07	Tumor	TCGA-YL-A9WJ	389.51.0	Nationwide Children's Hospital	22	PRAD	0CCC3907-824F-4A80-AC31-9CC5B3955D36	12	TCGA	2016	TCGA-YL-A9WJ	0B5ED938-6AB8-4E76-8558-1D86F3A90DFA	YES	Normal (no evidence of prostate cancer) [cM0]	14	-17322	19	1855	21	51	76	0		YES	No Evidence of Extraprostatic Extension	YES	Extraprostatic Extension Localized (e.g. seminal vesicles)
TCGA-YL-A9WK-01A-11R-A37L-07	Tumor	TCGA-YL-A9WK	389.51.0	Nationwide Children's Hospital	22	PRAD	6AC02D03-A550-48F9-B0BA-C87D54BA5115	12	TCGA	2016	TCGA-YL-A9WK	B2BCC97F-03A6-409A-8B91-78221CB10D7F	YES	Normal (no evidence of prostate cancer) [cM0]	13	-23272	329		Not Available	Not Available	1009	0	1897	NO	Not Available	NO	Not Available	TCGA-YL-A9WK-D58525;TCGA-YL-A9WK-D58526;TCGA-YL-A9WK-D58527;TCGA-YL-A9WK-D58528	F8E9D4D1-6D56-45DE-ADB1-2EA475E6BAF7;9543A0FE-AD9C-4CCA-80E7-970743C86032;EC95E015-05F4-4069-8E27-00DD403BF7DA;4E9D83B0-0E1A-4DE9-8EDC-6777986D8F98	Not Available;Not Available;Not Available;Not Available	13;13;13;13	834;1527;Not Available;Not Available	360;1163;1897;1891	Eligard;Lupron;Lupron;Casodex	Complete Response;Complete Response;Not Applicable;Not Applicable	4;4;4;4	Not Available;Not Available;Not Available;Not Available	Not Available;Not Available;Not Available;Not Available	Not Available;Not Available;Not Available;Not Available	Not Available;Not Available;Not Available;Not Available	Not Applicable;Not Applicable;Not Applicable;Not Applicable	Not Available;Not Available;Not Available;Not Available	Not Available;Not Available;Not Available;Not Available	NO;NO;YES;YES	Hormone Therapy;Hormone Therapy;Hormone Therapy;Hormone Therapy	Not Available;Not Available;Not Available;Not Available	Not Available;Not Available;Not Available;Not Available	Not Available;Not Available;Not Available;Not Available	NO;NO;NO;NO
TCGA-YL-A9WL-01A-11R-A41O-07	Tumor	TCGA-YL-A9WL	429.43.0	Nationwide Children's Hospital	22	PRAD	4D6C1CA5-A6D7-47FF-AF72-DFBFEE962FD9	12	TCGA	2016	TCGA-YL-A9WL	CFCF057A-00FE-4603-A720-586712B75803	YES	Normal (no evidence of prostate cancer) [cM0]	12	-21626	28		39	Not Available	740	0	740	YES	No Evidence of Extraprostatic Extension	NO	Not Available	TCGA-YL-A9WL-D58513	29A62183-65A9-48E8-A74D-F04980EC5C9E	Not Available	12	349	271	Lupron	Complete Response	4	Not Available	Not Available	Not Available	Not Available	Not Applicable	Not Available	Not Available	NO	Hormone Therapy	Not Available	Not Available	Not Available	NO
TCGA-YL-A9WX-01A-21R-A41O-07	Tumor	TCGA-YL-A9WX	429.43.0	Nationwide Children's Hospital	22	PRAD	1194797A-114A-4A56-9B91-BE81344A5A02	12	TCGA	2016	TCGA-YL-A9WX	A468353E-0A96-4A4D-8AEF-5140BF1BF952	YES	Abnormal (not related to prostate cancer)	12	-25008	34		37	41	1506	0	1518	YES	No Evidence of Extraprostatic Extension	YES	Extraprostatic Extension Localized (e.g. seminal vesicles)
TCGA-YL-A9WY-01A-11R-A41O-07	Tumor	TCGA-YL-A9WY	429.43.0	Nationwide Children's Hospital	22	PRAD	EF86D339-F60F-4921-8167-A5F1D2A93DC9	12	TCGA	2016	TCGA-YL-A9WY	D7E22AF5-88AA-4A83-985C-1D346DFF652D	YES	Normal (no evidence of prostate cancer) [cM0]	13	-21164	50		Not Available	62	765	0	846	NO	Not Available	YES	Extraprostatic Extension Localized (e.g. seminal vesicles);Extraprostatic Extension (regional lymphadenopathy) [e.g. cN1]	TCGA-YL-A9WY-D58521;TCGA-YL-A9WY-D58522	C7EF3C8D-E120-44AF-8F9B-D62295CAF1E1;8C5A9B07-A5AA-448D-A1B7-3A0B94A4F429	Not Available;Not Available	13;13	Not Available;Not Available	236;236	Casodex;Lupron	Not Applicable;Not Applicable	4;4	Not Available;Not Available	Not Available;Not Available	Not Available;Not Available	Not Available;Not Available	Not Applicable;Not Applicable	Not Available;Not Available	Not Available;Not Available	YES;YES	Hormone Therapy;Hormone Therapy	Not Available;Not Available	Not Available;Not Available	Not Available;Not Available	NO;NO
TCGA-ZG-A8QW-01A-11R-A37L-07	Tumor	TCGA-ZG-A8QW	389.51.0	Nationwide Children's Hospital	22	PRAD	674ABE2C-2955-43AF-8208-EB38350AD2A7	12	TCGA	2016	TCGA-ZG-A8QW	F06C1EF4-BEDD-4025-ABF8-06F5E9C0821A	Not Available	Normal (no evidence of prostate cancer) [cM0]	21	-26632	8		Not Available	43	Not Available	0	50	NO	Not Available	YES	Extraprostatic Extension Localized (e.g. seminal vesicles)
TCGA-ZG-A8QX-01A-11R-A37L-07	Tumor	TCGA-ZG-A8QX	389.51.0	Nationwide Children's Hospital	22	PRAD	EDF0B88D-F858-4212-8F41-EAC06C975BFB	12	TCGA	2016	TCGA-ZG-A8QX	AE739A4A-E319-4D87-8330-14F2FBC8839D	Not Available	Not Available	21	-20683	Not Available		Not Available	Not Available	Not Available	0	150	NO	Not Available	NO	Not Available
TCGA-ZG-A8QY-01A-11R-A37L-07	Tumor	TCGA-ZG-A8QY	389.51.0	Nationwide Children's Hospital	22	PRAD	6A5F93AB-9576-41CF-973B-89596CF2F866	12	TCGA	2016	TCGA-ZG-A8QY	A6D467CF-6783-4885-8DE5-95D32E922500	Not Available	Normal (no evidence of prostate cancer) [cM0]	21	-24731	5		Not Available	5	Not Available	0	34	NO	Not Available	YES	No Evidence of Extraprostatic Extension
TCGA-ZG-A8QZ-01A-11R-A37L-07	Tumor	TCGA-ZG-A8QZ	389.51.0	Nationwide Children's Hospital	22	PRAD	B69785B3-51B2-43B6-99C6-FA5A0BF18AF3	12	TCGA	2016	TCGA-ZG-A8QZ	DAA9292E-8012-4AA2-8221-AD65FB1C7B78	NO	Normal (no evidence of prostate cancer) [cM0]	21	-23980	12		42	Not Available	Not Available	0	308	YES	No Evidence of Extraprostatic Extension	NO	Not Available	TCGA-ZG-A8QZ-D62269	902E5135-56DC-4F4B-BBA2-6E24A498BF5D	Not Available	15	Not Available	89	Bicalutamide	Not Applicable	7	Not Available	Not Available	Not Available	Not Available	Not Applicable	Not Available	Not Available	YES	Hormone Therapy	Not Available	Not Available	Not Available	NO
TCGA-ZG-A9KY-01A-11R-A41O-07	Tumor	TCGA-ZG-A9KY	429.43.0	Nationwide Children's Hospital	22	PRAD	76AC923A-2DA7-4231-AB39-4E22F8BF074D	12	TCGA	2016	TCGA-ZG-A9KY	ADBF5BDA-E2DC-4B25-8FB9-96D89093F77D	Not Available	Normal (no evidence of prostate cancer) [cM0]	17	-27000	14		14	Not Available	Not Available	0	34	YES	No Evidence of Extraprostatic Extension	NO	Not Available
TCGA-ZG-A9L0-01A-11R-A41O-07	Tumor	TCGA-ZG-A9L0	429.43.0	Nationwide Children's Hospital	22	PRAD	9A1C9F24-9BFC-44D4-940E-6E294E55C19E	12	TCGA	2016	TCGA-ZG-A9L0	355E84E7-0D50-4BC2-A481-DFECE2F8C687	Not Available	Normal (no evidence of prostate cancer) [cM0]	17	-26055	-16		-119	Not Available	Not Available	0	68	YES	No Evidence of Extraprostatic Extension	NO	Not Available
TCGA-ZG-A9L1-01A-11R-A41O-07	Tumor	TCGA-ZG-A9L1	429.43.0	Nationwide Children's Hospital	22	PRAD	25389710-FAE9-4A15-B1BB-A19BA2AD8CA8	12	TCGA	2016	TCGA-ZG-A9L1	083CC988-19A5-49B4-97C0-4E7BCC5D5C08	NO	Not Available	17	-24214	Not Available		Not Available	Not Available	Not Available	0	1147	Unknown	Not Available	Unknown	Not Available
TCGA-ZG-A9L2-01A-31R-A41O-07	Tumor	TCGA-ZG-A9L2	429.43.0	Nationwide Children's Hospital	22	PRAD	D755A8E2-F0C7-4130-B034-AAF1F078F87F	12	TCGA	2016	TCGA-ZG-A9L2	5E7A7629-800A-45C4-B4CB-314A853A1BEC	YES	Normal (no evidence of prostate cancer) [cM0]	17	-25573	6		Not Available	Not Available	180	0	986	NO	Not Available	NO	Not Available
TCGA-ZG-A9L4-01A-11R-A41O-07	Tumor	TCGA-ZG-A9L4	429.43.0	Nationwide Children's Hospital	22	PRAD	F2AFA968-8DD9-4FF1-849F-E261058F5407	12	TCGA	2016	TCGA-ZG-A9L4	C75BEE57-D6DA-4083-9BE8-17C970B77FC7	NO	Not Available	17	-22388	Not Available		Not Available	Not Available	Not Available	0	1108	Unknown	Not Available	Unknown	Not Available
TCGA-ZG-A9L5-01A-12R-A41O-07	Tumor	TCGA-ZG-A9L5	429.43.0	Nationwide Children's Hospital	22	PRAD	AB32991E-95DA-4798-8BAE-2A089B2724FB	12	TCGA	2016	TCGA-ZG-A9L5	E8F39C9E-0F1A-401C-9055-762B52BC77C7	NO	Not Available	17	-21293	Not Available		11	Not Available	Not Available	0	854	YES	Extraprostatic Extension (regional lymphadenopathy)[e.g. cN1]	NO	Not Available
TCGA-ZG-A9L6-01A-11R-A41O-07	Tumor	TCGA-ZG-A9L6	429.43.0	Nationwide Children's Hospital	22	PRAD	A12BBD6F-6FE2-4085-943A-6DB26386D11A	12	TCGA	2016	TCGA-ZG-A9L6	93CF60A7-1D61-4C1C-8DCE-221289800B0C	YES	Normal (no evidence of prostate cancer) [cM0]	17	-23681	13		13	Not Available	664	0	664	YES	No Evidence of Extraprostatic Extension	NO	Not Available
TCGA-ZG-A9L9-01A-11R-A41O-07	Tumor	TCGA-ZG-A9L9	429.43.0	Nationwide Children's Hospital	22	PRAD	2979951D-EA4D-4834-AADC-295C2376761A	12	TCGA	2016	TCGA-ZG-A9L9	C7912CA7-11E1-4CB8-902A-9D6CB23FD344	NO	Normal (no evidence of prostate cancer) [cM0]	17	-22108	-4		Not Available	0	51	0	602	NO	Not Available	YES	Extraprostatic Extension Localized (e.g. seminal vesicles)
TCGA-ZG-A9LB-01A-11R-A41O-07	Tumor	TCGA-ZG-A9LB	429.43.0	Nationwide Children's Hospital	22	PRAD	40FF26AD-2FEC-45FB-85CC-5E91CB286980	12	TCGA	2016	TCGA-ZG-A9LB	EF974C39-8BAC-486B-A395-9D1283E08028	NO	Normal (no evidence of prostate cancer) [cM0]	17	-26447	21		31	Not Available	Not Available	0	485	YES	No Evidence of Extraprostatic Extension	NO	Not Available
TCGA-ZG-A9LM-01A-11R-A41O-07	Tumor	TCGA-ZG-A9LM	429.43.0	Nationwide Children's Hospital	22	PRAD	57D63B06-DE65-44DD-8C61-484CA1DF1DB4	12	TCGA	2016	TCGA-ZG-A9LM	9357E8EB-1CE5-4C0F-A668-E5E7F3031D6C	NO	Not Available	18	-26377	Not Available		14	Not Available	Not Available	0	121	YES	No Evidence of Extraprostatic Extension	NO	Not Available
TCGA-ZG-A9LN-01A-11R-A41O-07	Tumor	TCGA-ZG-A9LN	429.43.0	Nationwide Children's Hospital	22	PRAD	A90EB1A7-EC78-4F3F-8306-E75058944FEF	12	TCGA	2016	TCGA-ZG-A9LN	1D2C5F72-CDCA-4CC8-8A96-2ABE10207356	NO	Normal (no evidence of prostate cancer) [cM0]	18	-21050	3		9	7	Not Available	0	115	YES	No Evidence of Extraprostatic Extension	YES	No Evidence of Extraprostatic Extension	TCGA-ZG-A9LN-D69379	CE82ED9D-7595-47FA-AA06-EBF842C5F173	Not Available	13	Not Available	73	Trenantone	Not Applicable	1	Not Available	Not Available	Not Available	Not Available	Not Applicable	Not Available	Not Available	YES	Hormone Therapy	Not Available	Not Available	Not Available	NO
TCGA-ZG-A9LS-01A-12R-A41O-07	Tumor	TCGA-ZG-A9LS	429.43.0	Nationwide Children's Hospital	22	PRAD	973D7AA9-2B8E-4D82-B15B-E98F1EBE06F9	12	TCGA	2016	TCGA-ZG-A9LS	AFA7D9A2-3998-4182-BF63-54895ED2DE37	NO	Normal (no evidence of prostate cancer) [cM0]	18	-23540	16		16	Not Available	Not Available	0	211	YES	No Evidence of Extraprostatic Extension	NO	Not Available
TCGA-ZG-A9LU-01A-11R-A41O-07	Tumor	TCGA-ZG-A9LU	429.43.0	Nationwide Children's Hospital	22	PRAD	FA6D6FBC-90A2-4640-A7EE-E9ABB01B9C2F	12	TCGA	2016	TCGA-ZG-A9LU	610603D0-43FB-4A4E-B368-D143E6C61802	NO	Normal (no evidence of prostate cancer) [cM0]	18	-24742	37		Not Available	40	Not Available	0	549	NO	Not Available	YES	No Evidence of Extraprostatic Extension
TCGA-ZG-A9LY-01A-11R-A41O-07	Tumor	TCGA-ZG-A9LY	429.43.0	Nationwide Children's Hospital	22	PRAD	431B9776-A205-46B5-81CB-DC5D22B8D629	12	TCGA	2016	TCGA-ZG-A9LY	3DE1A86B-AAEB-4F0D-9F32-1FDA924198D7	NO	Normal (no evidence of prostate cancer) [cM0]	18	-21942	20		12	Not Available	Not Available	0	287	YES	No Evidence of Extraprostatic Extension	NO	Not Available
TCGA-ZG-A9LZ-01A-11R-A41O-07	Tumor	TCGA-ZG-A9LZ	429.43.0	Nationwide Children's Hospital	22	PRAD	CCE85841-CA1F-4927-B5B6-96D9A8C779FF	12	TCGA	2016	TCGA-ZG-A9LZ	CA076CFD-C628-4AF2-837C-37617429ADB9	YES	Normal (no evidence of prostate cancer) [cM0]	18	-24132	-15		-9	Not Available	310	0	692	YES	No Evidence of Extraprostatic Extension	NO	Not Available
TCGA-ZG-A9M4-01A-11R-A41O-07	Tumor	TCGA-ZG-A9M4	429.43.0	Nationwide Children's Hospital	22	PRAD	1DED19D0-544C-48DB-BAE5-9B9FB0FDEE59	12	TCGA	2016	TCGA-ZG-A9M4	9B5D36B2-8B46-48A4-AFA7-0E1936F2D315	NO	Normal (no evidence of prostate cancer) [cM0]	18	-24030	21		22	Not Available	Not Available	0	223	YES	Extraprostatic Extension (regional lymphadenopathy)[e.g. cN1]	NO	Not Available
TCGA-ZG-A9MC-01A-31R-A41O-07	Tumor	TCGA-ZG-A9MC	429.43.0	Nationwide Children's Hospital	22	PRAD	B124AB8C-4617-4108-BB0F-B673E9F698A7	12	TCGA	2016	TCGA-ZG-A9MC	7EFC26B2-EFF9-4F1E-9F4B-F26AF072C84A	NO	Normal (no evidence of prostate cancer) [cM0]	18	-25477	3		Not Available	0	Not Available	0	428	NO	Not Available	YES	Extraprostatic Extension Localized (e.g. seminal vesicles)
TCGA-ZG-A9N3-01A-11R-A41O-07	Tumor	TCGA-ZG-A9N3	429.43.0	Nationwide Children's Hospital	22	PRAD	83CD82F7-237C-404F-B06D-6264C338B3C3	12	TCGA	2016	TCGA-ZG-A9N3	305B0B57-5952-43C7-9063-7BCD954EB44D	NO	Normal (no evidence of prostate cancer) [cM0]	18	-26902	7		Not Available	7	Not Available	0	244	NO	Not Available	YES	Extraprostatic Extension Localized (e.g. seminal vesicles)	TCGA-ZG-A9N3-D69384	763F2F8B-6BF3-40DD-90AA-7EDA3529E190	Not Available	15	Not Available	140	Bicalutamid	Not Applicable	1	Not Available	Not Available	Not Available	Not Available	Not Applicable	Not Available	Not Available	YES	Hormone Therapy	Not Available	Not Available	Not Available	NO
TCGA-ZG-A9ND-01A-11R-A41O-07	Tumor	TCGA-ZG-A9ND	429.43.0	Nationwide Children's Hospital	22	PRAD	FBBCA3D3-C988-4141-9ABD-B77793D3B5BD	12	TCGA	2016	TCGA-ZG-A9ND	348C2BF3-2146-4990-9ADF-FA6968B4F072	NO	Normal (no evidence of prostate cancer) [cM0]	18	-20428	7		10	Not Available	Not Available	0	261	YES	No Evidence of Extraprostatic Extension	NO	Not Available
TCGA-ZG-A9NI-01A-11R-A41O-07	Tumor	TCGA-ZG-A9NI	429.43.0	Nationwide Children's Hospital	22	PRAD	1E502349-3A6A-4AE6-BFAA-2BE2136DD5B0	12	TCGA	2016	TCGA-ZG-A9NI	03C15D06-B81E-433C-9DE4-906CBA91539F	NO	Normal (no evidence of prostate cancer) [cM0]	18	-26697	22		22	Not Available	Not Available	0	132	YES	No Evidence of Extraprostatic Extension	NO	Not Available
		TCGA-YL-A8SF	389.51.0	Nationwide Children's Hospital	22	PRAD	5270073F-3337-4CC1-89F2-CA3E3492F609	12	TCGA	2016	TCGA-YL-A8SF	FE7B283C-9CF4-4BE2-8A3A-251A81A8D78F	NO	Normal (no evidence of prostate cancer) [cM0]	25	-22844	29		22	Not Available	Not Available	0	1373	YES	No Evidence of Extraprostatic Extension	NO	Not Available
		TCGA-HC-7741	221.78.0	Nationwide Children's Hospital	22	PRAD	8962FB06-D5D0-4F7C-9ED6-F0DCCE0088AA	12	TCGA	2016	TCGA-HC-7741	231a45e7-ad33-4789-a9fc-74ce7a18fcc3	NO	Normal (no evidence of prostate cancer) [cM0]	20	-24608	9		9	Not Available	Not Available	0	1752	YES	Not Available	Unknown	Not Available
		TCGA-HC-8212	221.78.0	Nationwide Children's Hospital	22	PRAD	A7D08698-194D-44F8-94BE-3F183683AB3E	12	TCGA	2016	TCGA-HC-8212	57284c88-b9aa-4455-a07f-7009e1732cfb	Not Available	Not Available	17	-19539	Not Available		Not Available	Not Available	Not Available	0	1017	Not Available	Not Available	Not Available	Not Available
		TCGA-KC-A4BO	268.67.0	Nationwide Children's Hospital	22	PRAD	9DEC6646-822C-4A21-A2D3-B8F80FE54010	12	TCGA	2016	TCGA-KC-A4BO	9A05AA6D-6215-4584-90FC-09A0371A19ED	NO	Abnormal (not related to prostate cancer)	23	-20368	21		21	98	Not Available	0	607	YES	No Evidence of Extraprostatic Extension	YES	No Evidence of Extraprostatic Extension
		TCGA-V1-A8MJ	370.53.0	Nationwide Children's Hospital	22	PRAD	79AE2F1D-E4B3-42F8-B1AE-A4ABA3A76481	12	TCGA	2016	TCGA-V1-A8MJ	F4F81316-C99A-4A88-AA6C-E66FC5D60C53	NO	Not Available	15	-21535	Not Available		Not Available	Not Available	Not Available	Not Available	1230	NO	Not Available	NO	Not Available
[truncated: 127 more columns]
